# Supplementary material for: The MITF regulatory network in melanoma
Source: Pigment Cell Melanoma Res. 2022 Jul 9;35(5):517–33. doi: 10.1111/pcmr.13053 (PMC9545041; doi:10.1111/pcmr.13053)
Supplement: Supplementary file 5 — Table S1. [file PCMR-35-517-s007.xlsx]

## Sheet: Up_Down_genes
Up_regulated (n=1244)			Down_regulated (n=1601)
PMEL			CDH13
MITF			BCL3
TTYH2			ERRFI1
TRIM63			LOXL2
TRPM1			COL13A1
LAMA1			TLE4
HPS4			NRP1
IGSF11			NTN4
CDK2			TPM1
PPM1H			PODXL
ZFYVE16			CRIM1
SLC45A2			FZD2
TBC1D7			PDGFB
SDCBP			DPYD
FMN1			KCNMA1
PLXNC1			ANTXR2
UBL3			CNN2
SIRPA			ALPK2
TIMM50			GPR176
SLC24A5			CLCF1
MLANA			ITGA2
GNPTAB			IGFBP6
GREB1			FSCN1
WDFY1			IFITM3
TNFRSF14			BACE1
RRAGD			IRF1
MREG			TRAM2
ATP6V1C1			SYT1
ITPKB			S100A3
RAB38			SYNPO
NR4A3			CD163L1
STXBP1			PHLDB2
TBC1D16			HRH1
RAB27A			PTPRF
STX7			TPM2
SETDB2			ABCC3
TSPAN10			SERPINE1
RAB17			ZFP36
CLCN7			CCL2
CDC16			AXL
QPCT			GLIS3
MIPEP			C6orf141
LONRF1			RRAS
C21orf91			RGS16
GPM6B			DOCK5
GPR143			GPR39
FAM174B			WNT5A
GSTO1			KCTD11
CHCHD6			CYR61
CEACAM1			FZD8
CDK5R1			F2RL2
CA14			KRT80
ATP6V0D2			CCDC102A
TESK2			TPBG
SLC19A2			VGLL3
ENTHD1			PDE1C
POU3F1			NTM
MAD2L1BP			CSF1
PLEKHH1			NMI
DERA			CAMK2N1
VPS18			STX1A
MAP6D1			COL5A1
ABCB5			HEG1
FNIP2			GBP1
RASSF3			MYOF
TYRP1			CPA4
SLAMF7			GLIPR1
GPR137B			TNFRSF1A
BHLHE41			TRIM8
ST3GAL6			BASP1
PRKD3			C12orf75
GYG2			IFITM1
CTNNB1			PRKCA
ST7			SLC10A3
BCAN			ARL4C
SNCA			SMAD3
PLSCR1			FAM20C
TDRD7			CSRNP1
WDR91			PTMS
TDRD3			VIT
RETSAT			IL1A
AMDHD2			SLC22A4
KCNN2			TCF4
KIAA1598			SLC14A1
SAMM50			AKR1C3
DCT			LMO7
CHKA			DRAP1
FYCO1			BEND6
TGFBR3			DGKA
STK32A			ADAMTS15
MRPS25			GLI2
NARS2			BEX1
BBS5			TFE3
ATP10A			FOXF1
FAM69B			EFNB2
ST6GALNAC3			APOL3
MDH1			ARHGAP23
DIP2B			SECTM1
APOLD1			LIFR
SMPD2			ITGA11
RAB7A			SERTAD4
LGALS3			ROBO4
IL12RB2			IL1B
MXI1			TICAM2
C2orf88			NFIX
PAG1			EPHB2
PRDM7			F2RL1
MESDC1			EFEMP1
HADHB			SMOX
MARS2			MAP4K4
RIPK4			CRISPLD2
SLC25A13			FLNB
TMEM64			PMEPA1
RAB32			THSD4
C12orf49			IRAK2
FAM69C			SLC9A7
SCML4			COL12A1
CYGB			S100A2
CPEB2			INHBA
DLL3			DSE
PPARGC1A			NGEF
PSEN2			TNFRSF21
GGA2			DNMBP
RAB5B			EGFR
LNX2			CARD10
PDE3B			PRRT2
IVNS1ABP			SLIT2
PRTG			PDLIM7
FAM53B			ARSJ
C1orf115			SLC16A2
PAEP			SLC2A1
XPO4			ANPEP
DAPK1			PDGFC
GJA3			SPOCD1
PIK3CB			NIPAL1
USP48			PDGFA
USP54			CCDC80
UNK			PXDN
NRG3			DNM1
CABLES1			MYPN
OSBPL9			DCTN3
ZFYVE26			VEGFC
ADAM11			COL8A1
IGSF8			NLGN2
CAPN3			S100A16
SLC16A6			TGFB1
GAPDHS			TGM2
RPS6KA5			CLIC2
SLC35B4			SDC4
ATP6V1G1			MCL1
SORT1			TGFB1I1
MRPL44			SH3BGRL3
C20orf26			C10orf54
ZNF697			VIPR1
ACO2			ITGA5
PACSIN2			FBN1
VAT1			NHS
TGFBRAP1			HS3ST3A1
HPGD			NRG1
LONP2			DDX58
MYO5A			CDH2
ADCY1			PDCD1LG2
SLC39A6			LTBP2
MICAL1			LTBP3
PFKM			GABRE
SLC7A8			COLEC10
RAB3A			BCL9L
RAP1GAP			CDC42EP2
INPP4B			ZYX
CPEB1			TAGLN
NAV2			STC2
MYO10			COL3A1
CPOX			SERPINB2
PARL			FAM127C
AFG3L2			ELL2
PRMT7			FOSL1
GNPDA1			TMEM158
DHX33			RARRES3
CLN6			LYPD6B
NUP50			SLC25A37
NHLRC3			ALCAM
LRPPRC			TTC7A
CPN1			HIVEP3
PROS1			CDC42EP1
APEH			SLC44A2
PSAP			ICAM5
GPR161			EMR1
SEMA6A			TFPI
IDH3A			IL11
FRMD4B			NGF
TEX2			RHOC
PRODH			DKK3
BIRC7			VASP
TRAK2			RUNX1
SPATS1			C15orf54
ATP6V1H			MGLL
GALNT3			OASL
ANKRD44			CCDC102B
FN3K			F3
ARFGEF2			LCAT
TMEM177			PPAP2A
NHSL1			LASP1
SRRD			TMEM171
SLC7A5P1			DAP
RGS12			DKK1
MBP			CHN1
DTNBP1			SYNJ2
MED9			PAPPA
SULT1C2			IL6
MYO1D			FST
TMEM201			C3
TBC1D14			ST8SIA5
SS18L1			NLRP1
TMEM98			CTGF
HPS3			MYL6
IL17D			CFI
RHOQ			COL1A1
GUF1			NFE2L3
MAPK4			SCG5
FARP2			NLGN4X
OSBPL1A			EDN1
C17orf58			TMEM200A
TMEM199			FAM129B
ZC3H13			BDNF
DRG1			TNFRSF11B
PLEKHF2			GPX3
WIPI1			VAT1L
SLC25A33			CHST3
CHCHD3			ZMIZ2
GRAMD4			EREG
ZNF704			FAM115C
HAGHL			ITGB1
KCNAB2			RHOU
RAP2B			ANXA1
OPA1			ZNF469
ENTPD6			LIMCH1
DUSP10			GBP2
AIFM1			FAM167A
OCA2			MRC2
TMCC2			CSF2
GABRA5			GADD45B
MTFMT			NUAK2
CDS2			EFEMP2
MYO9B			SCARA3
PFKFB2			NDP
ATP5G3			C11orf68
SCARB1			EDIL3
HERC1			LCN2
LDB3			CCBE1
DIP2C			MUC1
LGI3			TINAGL1
TRAF3IP2			THBS1
C19orf12			SERPINB7
IDH1			BDKRB2
SACM1L			BMPER
SDHB			LARP6
PIR			WNT9A
BCL2L13			AFAP1
RAB11FIP4			LAMB3
HSF4			CCL5
ZNF330			PDGFRB
CRTC3			TMEM47
ATM			IL8
PLEKHO2			MN1
RNF19A			TGFA
BTBD1			CSF3
ANKRD39			TAGLN2
BNC2			RPSAP52
ATP6V0A1			PCOLCE
PIK3CD			ZC3H12A
VAV3			ICOSLG
RLBP1			NR2F2
STX3			KRT81
TPPP			OXTR
IL6R			AIM1
MCOLN3			CHIC2
TCFL5			BCAT1
CCDC43			FGF2
GYPC			HLA.B
KREMEN2			SHC1
OSTM1			RBMS2
RAB6B			KIAA1217
NPLOC4			ZEB1
SLC11A2			DMPK
ATP7B			SPEG
MRS2			AOX1
CACNA1H			TNFAIP2
FASTKD1			TRHDE
H2AFZ			MAL2
PARVB			SMURF2
ZADH2			HTR7
AMMECR1L			FLT3LG
AGPAT6			SMAGP
PDE8A			MMP16
LYST			NR2F1
FAM161A			SERPINA3
ATP1A1			S100A6
PRRT4			TWIST2
PTP4A1			CIITA
ADRBK2			2004-03-01
KIT			CLSTN3
AP3D1			CXCL2
DIRC2			SEMA4B
COX5A			ALDH3A2
ACADM			C8orf4
APOO			TSPAN18
DOCK7			MT1L
NEU3			PVRL2
SLC6A8			COLEC12
ABHD6			FGF5
ABHD10			VEGFA
FAM81A			ANKRD1
DDI2			APBB1IP
C7orf41			TP63
HRK			STC1
ATP5B			IL7R
KCTD7			JUNB
CYSLTR2			LAMC2
NOP56			C1orf106
HMG20A			PLXNA3
MAP4K3			IL32
USP32			C1R
XYLB			PRDM8
DLGAP1			CALB2
C9orf91			CAV1
DCLK1			IL15RA
SWAP70			GDNF
MAP7D2			HDAC7
WDR61			ARHGAP22
ITGB1BP1			PROX1
AARS2			APCDD1L
HMGXB3			MXRA5
MRPL35			MAP1B
SPG20			MLLT11
KLF15			HS3ST3B1
GNA13			TNIP1
ZBTB24			FOXC2
RANBP10			ADRA1B
HIGD1A			EPHB3
DMXL2			EHF
ANKRD28			WNT7B
WNK2			IL31RA
CTNS			KCNN3
PTCD3			TRIM58
STRADB			COL1A2
UQCRFS1			HLA.DOA
RTN4R			ESM1
C2orf69			RGS7
RGS20			MUC5B
LARS2			ASS1
DAB2			GFRA1
STARD7			VAV2
MOAP1			DLL1
TTC39A			PRR16
NIN			VCL
GK			SRPX2
PIK3R3			CATSPER1
DUSP3			AMIGO2
BFAR			CRABP2
HTN1			AQP3
NPAT			GJA5
FAM69A			CREB3L1
PECR			RAB27B
SPSB1			CDK14
PSMG1			SOX11
PLA2G6			IL1RL1
SREBF2			SAA1
LRCH1			CDH11
SLC7A4			PTGS1
AP1S3			HLA.DMB
ARSG			SORCS2
SMPDL3A			PLAU
HELZ			SFN
FAM118A			BNC1
FASTKD5			PCBP3
POLR1A			PTRF
RCBTB1			OSMR
SLC39A11			NPTX1
BOLA3			MDFI
SLC31A1			HYI
MBOAT1			GREM1
ZNF114			CXCL12
INTS3			RARG
GFM1			ETHE1
BLM			B3GALT2
REV3L			CCDC85B
AVPI1			MEIS3
ILKAP			TNFRSF25
TRAK1			ABI3BP
SNX25			OR2W3
HADHA			BIRC3
CELF2			IFT57
MLPH			TOR1B
BCL2A1			RBP5
IFT81			TF
USP36			TMEM132A
UBE2O			PLEC
CCDC51			SAMD11
DNAJA4			TNFRSF10A
QDPR			CTXN1
CIT			CLEC2B
SPACA3			KSR1
ARFGAP1			RUNX2
CHST9			PCDH10
WDSUB1			PTGFR
DVL2			AIM2
ACACB			CHST1
BRCA1			AHNAK
ATP6V1B2			SLC15A3
UNC45A			PPP2R2B
GAB2			DDAH1
SNX30			TMEM40
CERK			TXK
ATP6V1A			LRRC15
BDH1			SLC12A8
ACSL1			STX5
ANKRD30B			EHD1
PIGH			EPHA2
C6orf106			ADAMTS12
SNX9			NFATC4
ALDH9A1			ZMAT4
DDT			SOCS5
SLC7A6OS			ZNF117
RBPMS2			KRT17
UAP1L1			CLDN4
MOCS1			PTPRN
ZNF749			PRSS3
TMEM117			PLOD2
POLG			ADAMTS6
PLD1			S100A14
DSTYK			HCP5
PKLR			TOX2
WIPF3			ITGB4
FANCI			TXNDC15
TM7SF3			THY1
QPCTL			CDA
HS1BP3			IL1R1
BAAT			KRT18
MLX			GLI3
PIP4K2A			RIN2
COPS8			CASP7
TFRC			CREB3
RNFT1			DPF3
METTL9			INHA
PPFIA1			CD151
HES6			ARTN
GRSF1			GAS6
UCK1			RUSC2
NT5DC3			TMSB10
ABCD1			PSME2
LDLRAD3			DHRS3
SLC15A4			MMP19
PHB			EHD2
FIG4			ARNTL2
DYNC1I1			TBX3
ASAH1			PARM1
CLCN5			SYBU
CRTAP			TMPRSS15
GPRC5B			CYB561
PLCL1			SMTN
PBRM1			GALNT13
SLC6A17			SULF1
MAT1A			PIK3CG
PLEKHB2			INMT
NIPA2			SLITRK6
BEST1			GALNT10
VLDLR			NUCB2
PLEKHA5			KIFC2
PARD6G			SERPINA5
KCP			BCL6
DDIT4L			PCNXL2
TMEM55A			SPANXC
PTTG1IP			DPCD
NAB2			TPM4
RNF144A			COL17A1
SORD			TMEM156
RUNX3			RNASE1
TACO1			ADAM8
CROCC			PI3
BCL2			HIC1
CYTH3			CHST7
ALDH4A1			FER1L4
DLD			ELK3
ZNF280B			ISG15
DNAJC11			MT1E
TMEM51			PINK1
IGF2R			FOXR2
FASTKD2			PVRL3
RNF144B			POLD4
OR2C3			RASSF4
RDH8			ELTD1
GM2A			ADRA1D
GMNN			NRBP1
HEXA			COL7A1
TULP4			ELMO1
LIG3			FEZ2
OXNAD1			CRIP2
GMPR			KRT86
FAM180B			SLC35F3
FAM102B			IL20RB
MGST3			CHI3L2
MCF2			CCDC74A
PPP1R3D			HOMER3
ASRGL1			NXF3
ZFAND6			FLNC
NIT2			ADAMTS14
SLC25A4			STARD13
GPR85			S100P
VARS2			SEMA3A
TNS1			TRIML2
AHCYL2			APLP2
GZF1			B2M
PLA1A			HMGA1
TYR			FAP
SGK3			KCNN4
TMEM87A			TMEM45A
FAM124A			HBEGF
ICMT			AHR
ABCA5			ADCY7
TUBBP5			EHD3
MORC1			SNCG
NPHP4			TRIM16
CYP27A1			MMP11
TUB			TMEM59L
DCDC2			DARC
ELF1			PSME1
PEPD			TSPAN13
AP1S2			DLG4
DSCR3			AKR1C1
TMEM5			CTDSP1
MTX2			AJAP1
C1orf85			CXCL3
SF3A1			B3GNT9
NAGLU			PTHLH
MRPL46			IGFBP3
GPR125			GALNT6
G3BP2			C19orf33
PTCD1			KRT14
CLDN12			TNIP3
CLCN3			FBLN2
ISG20			OBFC1
POLR1D			GATA3
MYLIP			CD96
GAS2L3			IFI44
RUFY3			TUBA4A
RAI1			NETO1
PLB1			C1RL
SOX13			SSFA2
PRUNE2			NUAK1
MESDC2			NFKB2
LONRF3			GFRA2
VPS53			CMKLR1
SNX4			XDH
STOM			TCTEX1D2
STAT5A			NDRG1
RIMS4			HLA.DQA1
VPS33B			PTX3
SLC44A3			SPTBN5
TTLL4			APLN
TRIM37			SPRED3
RBM19			BDKRB1
ZNF197			ID1
ZNF24			MSR1
ATP6V1E1			LAMB1
ATP11A			GJA1
TSN			FEZ1
USP12			CCL26
FAHD1			CFB
GPR157			FLI1
WASF3			PCDH1
RNF6			CYLD
MAFF			STRA6
NDUFAF4			AMPD3
RAD51C			KRT6A
MLXIP			UAP1
QTRTD1			COL6A1
KCNG3			SLC24A3
FGD1			COTL1
FAM65B			ZNF385A
CHMP1B			STX4
KIF3C			FBLIM1
ANAPC1			KRT5
ARL8B			PCDHB14
PRKG2			RASA1
2009-09-01			SPATS2L
SUPT5H			NNMT
OXSM			IRF7
RAVER2			SLC6A6
EIF4A3			JUP
OPHN1			BGN
ETV5			CRAT
ZNF689			UBASH3B
HDAC4			SKIL
TTF2			MAP3K14
CLASP2			SPOCK1
TPD52			SFTA1P
L3MBTL4			KLRC2
ELP2			PTGER4
NDUFS1			VASN
CBX8			UNC5B
RNF114			DLG3
AKAP1			PPP1R14B
DYRK3			DLG5
PDXDC1			ARHGDIB
PTRH2			AQP1
NAT8			ETS2
PTPN1			RGS2
BTN2A2			AIG1
ZNF317			BMP2
SLC25A16			PPL
P2RX4			CADM3
RASEF			MTMR11
YWHAH			FAM65C
PSPC1			MYLK
C10orf90			ATP8B1
ZBED4			ARL4D
NT5DC1			FLT1
ARHGAP42			SQRDL
IGDCC4			KLF7
SLC25A15			LPAR1
CCDC115			PORCN
LZTS1			PEAR1
FAHD2A			MUC15
GALE			HSPB3
ROBO2			LGALS1
MRPS7			PPP1R13L
TMEM170B			PSMB9
TMEM192			HLA.DRB6
PPFIBP2			PCDHB15
MTOR			SHISA9
IMMT			KCNG1
EIF3D			COL15A1
BTG3			OPCML
TEX15			MED30
KIAA1211			CYP27B1
DYNC1LI2			MT1X
FAM134A			PLEKHG5
SGK1			LGR6
UBE3A			CD53
CHAF1B			LTBP4
MAP3K11			NLRC5
OTUD7B			NEXN
NUPL1			MYADM
EYA3			HLA.DRA
WDR81			KCNK1
NRBF2			FAM105A
CPA2			PLEK2
HIBCH			HOXB5
CCDC78			RSAD2
NUP93			SNX15
ALDH1B1			SCG2
TFIP11			SOX15
SLC5A10			PCSK5
HTR2B			RBP1
PHLPP1			CSTA
VEPH1			BAD
FSTL5			FABP6
RPUSD3			SERTAD3
P2RX7			DNAJB5
KIAA1467			CYP27C1
WBP11			SERPINH1
RAB1A			FLRT3
PIP4K2C			PTGS2
AK2			PDZD2
SNCB			MAGEA8
ENOSF1			LTBP1
BPHL			PPIC
SIRT5			ZNF300
NDUFA10			FAT3
ACSL3			CACNA2D3
UBA2			MT2A
MTMR4			G0S2
EPS15			ULBP2
2004-09-01			FBXL21
DDX42			REM1
RNLS			HLA.DPB1
KIAA1715			IL7
MAN2A2			HLA.DMA
PTPRM			ST14
RDH13			TACSTD2
NARS			POU2F2
ACY1			COL6A2
C2orf47			GALNT5
EDNRB			PLP2
SUCLG1			RAP2C
SLC38A7			MAFK
DAAM2			SOCS1
ALMS1P			NOG
SOX6			CSRP2
C5orf22			ADORA1
MED15			CA9
TMEM133			NEUROG2
C6orf136			SPAG4
RNF19B			ROBO3
TBCD			TGFB2
SRPK2			LOXL4
FASN			NKD2
PCSK9			SNAI1
ESCO1			SGCB
M6PR			TNFRSF9
SFI1			ZSWIM4
POLB			PRAF2
ANKRD9			SULF2
ILVBL			IFNE
MMP8			ADRA2A
FARP1			SEC24D
YTHDF2			WNT5B
AEN			FAM101A
HADH			FAM19A2
CA8			SAMHD1
NEFH			AKR1B10
DNAJA3			PLAUR
HEATR5A			DIO2
BNIP2			MEG3
HEBP1			HOXB8
TMEM33			CPXM2
NAPG			WDR45
RFC3			PRKCDBP
WWP1			PITPNM2
SLC26A11			COL4A1
FAM103A1			CERKL
ZNF280A			SCRG1
E2F3			SNED1
BACE2			INHBE
PSME3			WBP1
ABCC5			BEX5
PARN			ECE1
ACAP2			KRT15
EML4			SEC14L2
GDAP1			PPP1R16A
EPHA5			S100A9
FGD4			KDELC1
TCF20			PRTFDC1
NRTN			AP1M2
C8orf46			BTC
SMS			TFAP2C
PDHA1			RELB
RASSF2			TCEAL3
TOMM40L			TRIM55
GPR19			OSCAR
CST2			TNFRSF6B
SLC24A4			VCAM1
RAB7L1			CMTM3
KTI12			MMP2
GPR56			S1PR5
SLC25A23			PLEKHN1
IMPA1			NTSR1
GDPD5			ART3
SERPINB9			SLFN11
TMTC1			PITX1
PEBP1			FAT4
UTP18			KLF5
ANKRD6			FOXD2
GPR180			GPR68
CYP51A1			ADAMTSL1
POM121			STX1B
POLQ			FGFR2
PHACTR1			LCTL
RAB5C			SEC61G
METTL2A			FGFRL1
ACN9			TNFRSF12A
CC2D1B			PNPLA2
PRKCD			PRICKLE1
NEDD9			ITGB5
JARID2			KIAA1755
SLC16A10			TGFBI
PWP1			SERPIND1
GPD1L			TRIM22
REPS1			SAMD9
RENBP			SH2D3A
CTTN			MAPK13
KCNIP3			KRT16
NGLY1			COL5A2
PEX1			SH3PXD2A
SFXN4			PRR4
URB1			H1FX
DCAF7			SLC16A3
C10orf11			PRSS23
BAIAP2			CDYL2
PPTC7			PCDH18
RAPGEF1			MMP9
SEC14L1			MVP
KIF1B			CARD6
SLC37A1			TMEM42
TP53RK			SPINT2
RCHY1			CDC37L1
LDHB			ADAMTS9
EAF1			ACPL2
LRRC58			RFTN1
IPO13			ULBP1
TYRO3			ADAMTS4
PDZRN3			CORO1A
OTUD3			RND3
KCNQ5			ANK3
WDR43			BCAM
C6orf211			SH3RF2
DDX11			PIM1
PDE3A			NTF3
ZBTB33			PLA2G7
KANK1			DAB1
CLTC			ASTN1
ANAPC5			EXT1
RNMT			FTSJ1
TMEM144			ECSCR
AFF1			ITGA1
CDC25A			ITGA4
C3orf14			NET1
ZNF440			LTB4R
RRP1B			RDH10
RREB1			DGAT2
FAM188A			FJX1
HSPA4			ATP2B1
TMEM97			C12orf57
STRADA			SLPI
RSAD1			CCDC81
STX18			AKR1C2
SLC25A30			NME7
FAM149A			IL18
PPARGC1B			CD180
TMEM60			CYP4F11
MCCC1			SEPP1
DEPDC5			ADAM12
ZNF703			SAMD9L
CNDP2			OSBP2
BAMBI			CDC42EP5
NADK			TRPS1
IDI1			EPB41L4B
STOX2			SH3RF3
NMT1			FREM1
TFAP2A			GRB7
CS			QSOX1
C12orf5			EBI3
NPM2			CD74
CPT2			COL4A4
MDC1			JUN
ZCCHC9			REEP3
CHCHD4			SH3KBP1
B4GALT5			EFS
IQGAP1			IL18R1
NANOS1			RHBDF1
NDUFA8			ZNF436
TSPAN14			TMEM184A
NDUFB5			DENND3
CHST10			PAM
PSMA7			SAP30
KCNH1			COL18A1
LACTB2			GBP3
JMJD6			SSBP2
NUFIP2			MYOZ2
AHCYL1			FGFBP1
PAX3			IRAK1
SNAPC5			SLC6A9
GLOD4			CYP1B1
HCG4			CDH6
HSDL1			GLIS2
SGCD			ACAN
HEXIM1			WISP1
CYP4V2			SAMD12
CORO1C			BCAS4
ARIH1			CSRP1
SYT14			DGKD
CECR5			KIAA0040
NUP205			PCDHGB1
HDDC2			FAM127A
MCC			GLG1
HSPD1			PTPN22
SPG21			KIRREL3
ACCSL			PCDHB13
MTIF2			TRAF1
KPNA2			CNGA1
MTRR			FAM180A
NKIRAS1			B3GNT5
DONSON			TSPYL2
TMEM38B			NOSIP
ATP5O			CALCOCO1
SFMBT1			DCBLD1
RGS1			ST6GALNAC6
TTC3			NFKBIA
CDYL			B4GALT1
HHAT			RAB3B
MCM3			RAC2
ONECUT2			BAG3
GSTP1			S1PR1
ACADSB			PPP2R5B
YOD1			CARD11
SPR			ZNF185
HSPA12A			PRDM1
SLC43A3			NRXN3
ABHD3			SYT6
MRPS30			NECAP2
E2F6			ALS2CL
PIP4K2B			CDK2AP2
PITPNB			PDGFRA
MGAT5B			FAM89B
CCDC47			FOXE1
ADAM23			MAP7D1
MPPED2			VOPP1
ROPN1			LOXL3
LSG1			JMJD1C
AKIRIN1			SOX7
DLAT			KIF21B
DBF4B			NLRP3
KHSRP			HLA.DRB1
PRCD			OSBPL3
SOAT1			HAS3
NFYC			FBRS
FANCD2			MMP1
FAM21B			GLRB
ADIPOR2			EPHB1
DZIP3			GNAI2
VDAC1			SRGN
GGCT			SIDT2
ACYP1			CACNG7
PPY			ROM1
TMEM138			ZNF358
HPDL			ARHGEF6
SLC25A32			BIN1
PODXL2			SSC5D
PROM1			CORO2A
AGPS			SMOC1
DTNB			COL4A5
NEDD4L			CEACAM19
ST8SIA6			RFFL
ITLN2			MAST4
FBXO7			SDC2
PSMD12			LDB2
TGDS			RTN1
ATP5A1			AGPAT4
PHF7			CACNA1C
INCENP			IQSEC2
LRRC16A			OCIAD2
IP6K3			PBX3
PUS7			TSPAN5
BRD1			ZCCHC24
SLC7A6			PSD4
ALDH1A1			SSR2
SPAG9			IFITM2
POLR3G			S1PR3
YTHDF1			PCDHA6
ACTR8			COL4A3
DNAJC13			WSCD1
G3BP1			RGS4
ENPP5			TYMP
SYNE2			CLSTN2
TRPM7			DMWD
CGGBP1			NFIC
CHD1			CTTNBP2NL
MRPS28			ALOX5AP
KIAA1737			IRF6
WRNIP1			TMEM43
PDCD7			GATA6
MAP3K3			C1QTNF3
RFC4			TOX
NDUFA5			SELM
CDK4			CRIP1
WDR12			WNT6
ANKRD27			GRM8
AHCY			HCG27
HRASLS			HLA.DQB1
OMG			FOXC1
WDR63			IL4I1
CAPN7			GPR173
ANXA5			CD1D
SLC25A5			INHBB
ADIPOR1			LRRC8A
PPP1R3B			MEF2B
C9orf41			FAM171A1
MSI2			PTGIR
SPIRE1			TNFSF10
RQCD1			CITED2
PDSS1			ANKH
PTPLAD1			CITED4
SCGB1D2			H2AFX
MET			KHDRBS3
SGSH			CLU
PITRM1			S100A8
XRRA1			CERCAM
SAT1			HOXA3
NAT9			SYNM
RBM28			COX7A1
ZCCHC14			P4HA2
CRTAC1			B3GNT3
AFF3			TNFRSF10D
SHANK3			ZFP36L1
ST13			B4GALNT4
NAP1L4			HECW2
UBP1			REC8
KIAA0195			CD55
HERC2P4			EPCAM
MFAP3L			ARHGEF19
PYGL			PRSS35
DHRS11			P4HTM
XRCC6			RAET1E
DCAF8			ARMC4
RASD2			CYP2S1
ZNF620			TSLP
UBB			TLL1
KIAA0100			LAMA5
KCNQ4			FLRT2
PMPCB			MBOAT7
SNHG6			PDLIM2
PLEKHG3			LSM6
PIKFYVE			HLA.DPA1
LARP4			ANO1
NSUN5P2			PLBD1
SNRPD3			CACNA2D4
PHF23			CCL20
EIF2B5			TAPBP
SPRYD4			TET3
NEU1			PLIN3
ADSL			UNC93B1
CDK5RAP2			GNA12
QARS			PLCE1
OMA1			KCNMB2
FAM91A1			COL4A6
FAH			ANGPTL4
TIMP2			C15orf48
ACTG1			CDCP1
ATP5J			PCSK7
ATP7A			TIMP1
SNAP23			ABAT
RAD51			S1PR2
ACOX1			LDOC1
PRPF4B			MEX3D
FBXL4			MXD3
BCAS3			SIGLEC15
TRAF5			HLA.C
MYO16			KLF4
EPB41			MAGEA11
TUBGCP4			DOK1
SLC1A4			FAM188B
RNF14			KCNJ15
TOB1			WDR66
BBS4			CDH18
ZNF326			FAM3C
GTSE1			R3HCC1
PANK4			HES7
POGK			RGS5
FAM96A			SYTL5
ZNF789			RNF181
ZNF394			PLCB3
CDK12			TMEM173
DUSP22			BMP1
PGBD5			TMEM121
XPO1			SLC12A4
NUDT17			SYT12
OLFM1			S100A5
COQ3			ADAM19
CHMP2B			FZD4
PAXIP1			TBXAS1
PLXNA1			C14orf159
COQ7			KRT7
MYEF2			SEMA3D
POMGNT1			IER2
TMEM194A			NTNG1
MINA			TRPM4
C1orf43			ROGDI
C1orf21			ALDH3A1
DIRAS3			FOXL1
CSRP2BP			TESK1
MYCBP2			TMTC3
PELI2			NOVA2
FRRS1			MXRA8
KAT2B			ELAVL2
EIF4EBP3			EML1
KPNA1			MGP
RMND5A			RGMB
ARPP19			MZF1
GPNMB			CASK
BYSL			AKIRIN2
CITED1			FAM43A
NCL			SLCO2B1
HLTF			TANK
BMPR1B			C4orf32
CAT			LRP10
UHRF1BP1			BARX1
ZNF121			HRCT1
UBE4B			SLC22A17
FAM189A2			KRCC1
RNF4			CDK6
IGF1R			FREM2
CHD1L			TACC2
RINT1			SIPA1L1
FAM167B			ITM2B
YTHDF3			CALHM2
EIF5A2			TDO2
GEMIN8P4			TRPC1
KLHL15			DSEL
COX11			CDKN2C
SUPT6H			HOXB2
HSBP1L1			PPM1M
ESCO2			CAMK2G
SLC25A25			TSPAN2
TSFM			DLK2
PAK4			CNIH2
CBX4			NUDT16L1
CBR4			NAP1L2
GANC			FHAD1
FAM134C			G6PD
UCHL5			HCLS1
TACC1			PTGES
MTMR10			HOXD10
GCNT2			B3GNTL1
ARIH2			ZCCHC6
FAM102A			BCL10
ICK			THBD
NDUFA6			KCNQ3
COPA			TAPBPL
METTL1			NEGR1
ARV1			RHOD
LOH12CR1			CCM2
MSRB2			FBN2
PER3			DAGLB
C19orf71			SIX5
MLH1			SLCO2A1
ARHGEF7			OTUD5
EARS2			PKIG
IREB2			ACPP
MAP2K6			TNKS1BP1
COG1			C17orf96
KIF23			TNFAIP6
DFFA			ANKRD29
ANO5			NOTCH1
TMEM161B			PHEX
ATPAF1			RRAD
TOMM7			INPP5J
UGCG			ESPNP
GABRB3			B3GNT7
FBXO9			ADAMTS1
RRN3P3			FHL1
HSPE1			EFNA4
ATP5C1			IP6K2
SLC25A44			UNC13A
PCMT1			STK17A
APOC4			RAP1GAP2
TRIM33			IGFBP5
MOCOS			PCDHB10
BRIP1			TMEM8B
EVC			DRP2
NUDT15			HOTAIR
POLDIP2			DYNLT1
NDUFS2			SYNPO2
ZFP92			LAMA3
MFSD9			ST8SIA4
MMP17			NRARP
DNMT3A			RAET1G
NUP153			TUBA1A
FIGNL1			FGF11
PSMD11			C9orf169
LIAS			BMP4
PCCB			CAMK1D
FXN			S100A4
ZNF706			MGAT3
C12orf76			C16orf52
CDK8			PKP2
BPTF			TM4SF1
SLC25A17			RPL13
PIK3R4			UBE2E3
PRPSAP1			CXorf61
FLYWCH1			EMILIN1
SCD			STAC
TBX2			TAC1
MRPS5			TMEM205
MTCH2			CT45A5
DDX25			NFYB
AP3M2			EFNB1
PSCA			GSDMB
KCNJ13			PAQR6
LIG1			C11orf95
RAB9A			GCNT1
GOLGA4			TNNT1
NUDT19			ELOVL4
SMG5			TMC7
IRF4			CD2BP2
KIN			DSG3
RPP25			SERPINE2
RABEP1			OLFML2B
RRAGC			ETFB
HEATR5B			TIAM1
EFTUD2			GAP43
CAB39L			PSMD7
DUSP9			CKAP4
HSPH1			IQCD
NCAPG			ODF3B
MTHFD1			S100A10
PISD			TRIM14
OTX1			CDRT4
ABL2			FIBCD1
LRRC8B			DDO
UMPS			DERL3
USP8			EFNA5
CRY1			FMNL1
ALX1			SALL1
HIP1R			FBXL19
DOCK9			ENG
RBAK			C5orf56
RTN4IP1			H19
DCTPP1			PKP3
ME2			ZNF580
NDUFB3			SP140L
PPAT			VAMP1
C5orf30			PKDCC
XPNPEP1			LEPREL1
EPM2A			FRMPD4
PKD1L1			BBS2
SLC44A1			SGMS1
VPS11			ZNF48
RAN			UBE2QL1
ATIC			CLK4
ONECUT1			SCN2A
TNFAIP3			LGALS9
UCKL1			PLEKHH3
UBE2G2			CHRNB1
TMEM220			DUSP7
LHFPL1			SLC35F1
GAS8			DDR1
ARRB1			HLA.DQA2
CDH7			WBSCR27
CLPX			PALM3
ATP8A1			HOXA2
STK38L			CHMP4C
PIGX			VSNL1
PRELID2			DPM2
IP6K1			PCDHB11
SNX8			AGRN
BMPR2			ZNF804A
SETMAR			HDGF
SESN1			ADAP1
ARID1B			BAGE2
PSMB7			PPP4R4
SMCR8			AKAP2
DDB1			TWSG1
B3GALTL			GLI1
CYCS			ST6GALNAC5
DTWD2			RNF152
SESTD1			LRRC17
FOXRED2			LRIG1
SUZ12			GFPT2
ENOPH1			ARHGEF9
CREBL2			TMEM44
NPC1			VNN1
VPS8			IL4R
HTR3B			EBF1
MTERF			IL13RA2
			SHB
			MLKL
			KRT9
			EML6
			LOXL1
			SLC9A3R2
			SUN2
			SLC44A5
			HEPH
			EPHA1
			PLAGL1
			MACF1
			FSD1
			COL22A1
			ARC
			FAM131C
			NT5E
			C6orf58
			WDR54
			SLC1A3
			CADM4
			PCDH12
			FAM46B
			CHMP1A
			HOXB3
			ISY1
			C1QTNF6
			TNFRSF11A
			CNR1
			TRPC4
			TRERF1
			CCDC23
			SEC61B
			LEPRE1
			TIMP4
			APBB2
			RASSF7
			EMP2
			NFASC
			GNG2
			SMAD7
			PROM2
			NTNG2
			MIR155HG
			LTB4R2
			WFDC3
			HS6ST3
			ADAMTSL4
			PIN4
			MAML2
			PSD3
			PCDHA7
			RCN1
			PRR14
			KLK6
			COL16A1
			HSPA5
			TRIM46
			PLCD3
			NTRK3
			GRK5
			TOR1A
			HOXC13
			CXCL14
			ITGA6
			SAMD1
			ACHE
			SPARC
			SPSB3
			ADAMTS5
			NKX6.1
			PELO
			FUT8
			POSTN
			ABLIM3
			ARID5A
			CHST15
			TBC1D2
			ANGPT1
			SVEP1
			CARS
			FSTL3
			CFL1
			PVRL4
			CD36
			KIAA1199
			COPZ2
			ABCA6
			ETV1
			CYTH2
			COL4A2
			TOX3
			FBXW4
			ERBB2
			NAAA
			EHBP1L1
			DLX2
			MAP9
			ZBTB46
			PTN
			DPYSL3
			EPB41L2
			KCNK5
			BCL11B
			GAL3ST4
			EPGN
			BAI1
			RIN1
			NAGS
			CCDC109B
			NID1
			KIAA1377
			SLC1A1
			TRMT112
			LEPR
			CEBPD
			PDIA2
			CNKSR1
			PVRL1
			SLC38A1
			COL27A1
			TNRC18
			SETD7
			EPN1
			ITGBL1
			KLC3
			GATA2
			STAT3
			ASF1A
			MICAL2
			PCDHB2
			PSORS1C1
			FAM26E
			C9orf3
			CTNNBIP1
			PITPNM1
			MMP15
			RGAG4
			CASC4
			SERPINB8
			UCA1
			CD97
			PHF21A
			WDFY2
			HPCAL1
			THYN1
			CHD5
			NCAM1
			TUBB2B
			FZD1
			CADM1
			SIX4
			PSMB10
			HOXB6
			FGL2
			CSGALNACT1
			ACP6
			UTRN
			MRPS6
			AKTIP
			OLFML3
			TMEM63C
			CTSS
			AMOTL1
			LGI4
			GRIN2A
			WFDC2
			C5
			PRIMA1
			TMEM154
			PIP5KL1
			TAX1BP3
			PID1
			SLC20A1
			MXD1
			ZFAND2A
			C9orf89
			SLC45A1
			DSC2
			C11orf49
			SYTL1
			CDIPT
			KDELC2
			NPTX2
			TCP11L1
			CSMD2
			REG3G
			HINT2
			FRMD6
			MED10
			ATG7
			SUSD2
			PCDHGB2
			ARL6IP6
			PPP4C
			RABL5
			BACH1
			ELMOD1
			IRAK3
			RBPJ
			NCF2
			RNF128
			MATN3
			CCDC101
			DMD
			DOCK4
			NAP1L6
			PIAS3
			SERTAD1
			PRNP
			CDKN2B
			C16orf45
			LUC7L
			KCNE4
			AKR1E2
			GPX2
			MAP2
			CHPF
			CDR2L
			CHRM3
			NGFR
			CD27
			HOXC12
			LRRC49
			MICALL2
			C2orf27A
			FAM46C
			CDK5R2
			RIC8A
			FAM133A
			SYTL3
			GLYATL2
			NRGN
			B4GALNT1
			TFR2
			DNALI1
			ORAI2
			CCDC28B
			LPHN3
			RAB13
			LMO4
			GPR155
			LRP1
			RGS17
			PDE4A
			CPNE2
			FAM92A1
			CAMP
			HAND2
			P4HA3
			FGFR1
			SEZ6L2
			PSENEN
			S100A11
			FAM155A
			PCDH11X
			DLX1
			AZGP1
			C2orf68
			GPR162
			ATXN7L3
			FBXL18
			HOXA9
			PDIA3P
			HOXB9
			JAM2
			TLR4
			TMC4
			LSP1
			FBLN7
			SCUBE3
			PCDHGC3
			VCAN
			KLHL4
			PSORS1C2
			ZNF202
			HHEX
			TSSC4
			RNASE4
			PMAIP1
			RNF26
			UBXN1
			FERMT1
			ERMAP
			CORO6
			LPL
			RASSF1
			RUNX1T1
			FUT1
			RAB31
			FNDC4
			PRKAB1
			ADAMTS10
			BMP6
			TIMM17B
			SHISA5
			AFAP1L2
			FNDC3B
			HLA.DPB2
			ACTB
			MBD2
			AGR2
			DOCK11
			KDELR2
			PIPOX
			MT1A
			GEM
			C1QL1
			FAM110A
			SLC26A10
			YIPF2
			MIAT
			TCEA2
			DIXDC1
			FERMT3
			P2RY6
			PCDHA1
			MPG
			FAM3A
			RAB40C
			CD274
			MRPL28
			EXT2
			ZNF488
			AR
			ATF3
			SERINC2
			CD14
			CHPF2
			SYT7
			HLA.DQB2
			SH3GL1
			C5orf15
			ACTR1B
			PITPNM3
			GPR137
			PARP12
			C1S
			GPT2
			KAZALD1
			ITFG3
			SDR42E1
			STK11
			FOXD1
			ANKRD45
			OLFML2A
			SNRPG
			DNAH11
			CD22
			HMGB2
			ATP8B3
			MMP10
			EBF4
			HLA.DRB5
			IBSP
			SIPA1L2
			GSC
