# Supplementary material for: The MITF regulatory network in melanoma
Source: Pigment Cell Melanoma Res. 2022 Jul 9;35(5):517–33. doi: 10.1111/pcmr.13053 (PMC9545041; doi:10.1111/pcmr.13053)
Supplement: Supplementary file 6 — Table S2. [file PCMR-35-517-s005.xlsx]

## Sheet: WGCNA_modules
Up_Blue	Up_Brown	Up_green	Up_grey	Up_turquoise	Up_yellow			Down_Blue	Down_Brown	Down_green	Down_grey	Down_turquoise	Down_yellow
DFFA	SLC25A33	EYA3	GPR157	NADK	ACADM			MXRA8	DHRS3	AJAP1	SAMD11	PLEKHN1	ERRFI1
SDHB	UBE4B	OMA1	KCNQ4	PANK4	DYRK3			SLC45A1	SH3BGRL3	FHAD1	ISG15	AGRN	EPHA2
OTUD3	KIF1B	PECR	IPO13	TNFRSF14	AMMECR1L			DNALI1	COL16A1	CDA	CHD5	TNFRSF25	CAMK2N1
GALE	MTOR	PRKCD	HPDL	NPHP4	NDUFB3			PTGFR	HIVEP3	SPOCD1	CTNNBIP1	PLEKHG5	ECE1
AK2	DDI2	CGGBP1	TTC39A	KCNAB2	FANCD2			ELTD1	LEPRE1	S1PR1	ARHGEF19	TNFRSF9	MACF1
KTI12	USP48	DZIP3	PCSK9	ICMT	POLQ			VCAM1	CSF1	NTNG1	NECAP2	FBLIM1	SLC2A1
RAVER2	YTHDF2	HLTF	DIRAS3	DNAJC11	RFC4			CTSS	RHOC	PTPN22	ESPNP	FAM131C	HYI
ZNF326	AKIRIN1	KIT	WDR63	PER3	NCAPG			S100A11	PDIA3P	ADAMTSL4	PINK1	EPHB2	PTPRF
UCHL5	FRRS1	ENOPH1	LRRC8B	SPSB1	H2AFZ			CRABP2	ACP6	RGS4	ZNF436	CNKSR1	JUN
YOD1	TRIM33	AFF1	GEMIN8P4	TMEM201	JARID2			OLFML2B	S100A10	NLRP3	FAM46B	SFN	CYR61
ITGB1BP1	NUDT17	WRNIP1	SLC44A3	PIK3CD	NUP153			LGR6	S100A6	FEZ2	CCDC28B	SYTL1	DPYD
E2F6	ALDH9A1	CDYL	VAV3	TMEM51	E2F3			ADORA1	S100A4	GPR39	CSMD2	SERINC2	PIAS3
HADHA	SOAT1	TMEM170B	CHD1L	CROCC	GMNN			WNT9A	S100A3	ZNF804A	MAP7D1	TINAGL1	MTMR11
PLB1	TRAF5	C6orf136	INTS3	ALDH4A1	MDC1			RSAD2	AIM2	TFPI	CITED4	ZC3H12A	MCL1
WDR43	C3orf14	VARS2	C1orf43	RAP1GAP	MCM3			HPCAL1	CSRP1	AOX1	CCDC23	ARTN	S100A16
EML4	C5orf22	C6orf106	PKLR	RUNX3	FIGNL1			FNDC4	SERTAD4	2004-03-01	ERMAP	SLC6A9	SHC1
LRPPRC	DUSP22	FAM21B	SLC25A44	TRIM63	ESCO2			LTBP1	SIPA1L2	SPEG	FOXD2	CDKN2C	QSOX1
MTIF2	GCNT2	ACADSB	SMG5	EPB41	LACTB2			SOCS5	EMILIN1	DGKD	DAB1	RAB3B	NRBP1
XPO1	NEDD9	ADIPOR2	DCAF8	FAM167B	INCENP			IL1R1	EHD3	VGLL3	NEGR1	TACSTD2	CRIM1
MDH1	NDUFAF4	C12orf5	COPA	RNF19B	TMEM194A			SH3RF3	LOXL3	CCDC80	IFI44	LEPR	TTC7A
SPR	FBXL4	LOH12CR1	ITLN2	POU3F1	PSPC1			FBLN7	SLC20A1	PTX3	GBP3	SLC44A5	RNF181
BOLA3	COQ3	XPO4	NDUFS2	RRAGC	MTHFD1			COL3A1	ITGA4	IL8	GBP1	ST6GALNAC5	MAP4K4
SUCLG1	RTN4IP1	MIPEP	TOMM40L	NFYC	RAD51			HECW2	CERKL	PRDM8	GBP2	NEXN	RND3
IMMT	ZBTB24	NUPL1	POGK	TESK2	ONECUT1			WNT6	CHPF	FGF5	CD53	BCL10	TANK
MRPL35	NT5DC1	RNF6	C1orf21	PIK3R3	CLN6			CDK5R2	SERPINE2	TNIP3	CHI3L2	DDAH1	SPATS2L
MRPS5	HDDC2	USP12	ADIPOR1	POMGNT1	KIF23			SCG2	SP140L	FGF2	CTTNBP2NL	LMO4	TMEM43
FAHD2A	REPS1	POLR1D	RAB7L1	ATPAF1	FANCI			NGEF	SLC6A6	FAT4	OLFML3	F3	CSRNP1
CHST10	C6orf211	HSPH1	SYT14	EPS15	BLM			TWIST2	PVRL3	CDH18	SYT6	TSPAN2	GNAI2
ANAPC1	ARID1B	RFC3	PGBD5	OSBPL9	DCTPP1			SNED1	ITGB5	ESM1	FAM46C	NGF	WNT5A
TMEM177	SNX9	SPG20	OR2C3	CC2D1B	BRCA1			OXTR	MGLL	IL31RA	GJA5	S100A9	FLNB
FASTKD1	TULP4	SLC25A15	MAP4K3	CPT2	DBF4B			ATG7	TF	ADAMTS6	MLLT11	S100A8	ALCAM
ATP5G3	IGF2R	SLC25A30	KCNG3	DOCK7	PHB			RFTN1	EPHB3	RASA1	S100A5	S100A2	HEG1
MTX2	SNX8	LRCH1	NAT8	IL12RB2	RSAD1			CACNA2D3	LIMCH1	RGMB	RAB13	S100A14	TRPC1
AGPS	KIN	NUDT15	ALMS1P	ST6GALNAC3	UTP18			LRIG1	SGCB	FBXL21	EFNA4	KCNN3	PLOD2
HSPD1	ATP5C1	RCBTB1	POLR1A	MCOLN3	COX11			MYLK	ART3	DSE	TRIM46	PEAR1	SKIL
HSPE1	MSRB2	TGDS	RMND5A	TGFBR3	AKAP1			SLC12A8	CFI	TMEM200A	MUC1	PVRL4	FNDC3B
MARS2	NRBF2	GPR180	KCNIP3	FAM69A	MTMR4			KCNMB2	ARSJ	VNN1	SSR2	LAMC2	BCL6
C2orf47	KIAA1598	DOCK9	SULT1C2	FAM102B	RAD51C			LRRC15	MAP9	CITED2	PAQR6	NCF2	ANTXR2
WDR12	PLEKHA5	DHRS11	SESTD1	SORT1	TRIM37			SLIT2	DAP	PLAGL1	HDGF	PTGS2	OSMR
NDUFS1	ALX1	CBX4	C2orf88	AHCYL1	CLTC			PDGFRA	ANKH	RAET1E	CD1D	C1orf106	ITGA2
FASTKD2	B3GALTL	ABHD3	PLCL1	SLC6A17	PTRH2			NAAA	GDNF	SYTL3	CADM3	NUAK2	ELL2
ATIC	NIPA2	CSRP2BP	STRADB	ATP1A1	USP32			TDO2	ITGA1	DNAH11	DARC	LAMB3	TICAM2
RQCD1	TYRO3	URB1	TNS1	TTF2	BRIP1			NKD2	MAP1B	SERPINE1	TAGLN2	G0S2	SYNPO
NCL	SNAPC5	UBE2G2	HTR2B	ZNF697	DCAF7			ADAMTS12	TMEM171	FLNC	ADAMTS4	IRF6	TNIP1
SETMAR	PARN		KCNJ13	OTUD7B	TACO1			HSPB3	TXNDC15	FAM167A	UAP1	ATF3	ADAM19
RPUSD3	BFAR		GPD1L	CA14	CCDC47			EDIL3	TGFBI	MSR1	RGS5	TGFB2	PDLIM7
CHCHD4	COQ7		GOLGA4	IL6R	DDX42			NR2F1	PCDH1	TRIM55	NME7	PCNXL2	HMGA1
MRPS25	ZNF689		ZNF620	C1orf85	GNA13			C5orf56	ABLIM3	BAI1	ANKRD45	KCNK1	VEGFA
CAPN7	DYNC1LI2		ZNF197	BCAN	PSMD12			PCDHGB1	CD74	ARC	KIAA0040	XDH	TRAM2
EAF1	RANBP10		LARS2	IGSF8	BPTF			PCDHGB2	HLA.DRA	PDCD1LG2	ASTN1	EPCAM	COL12A1
OXNAD1	SLC7A6		PBRM1	SLAMF7	C17orf58			PPP2R2B	HLA.DRB5	DNAJB5	RGS16	MXD1	ULBP2
NKIRAS1	SLC7A6OS		CHMP2B	MGST3	KPNA2			DPYSL3	HLA.DRB6	PBX3	RGS2	TET3	ZMIZ2
NGLY1	PRMT7		MINA	GPR161	COG1			PDGFRB	HLA.DRB1	APBB1IP	B3GALT2	PROM2	STX1A
OXSM	HSDL1		MORC1	SLC19A2	NAT9			RUNX2	HLA.DQA1	ARHGAP22	KIF21B	IL1RL1	SEMA3A
UBP1	ZCCHC14		QTRTD1	ABL2	MRPS7			PRDM1	HLA.DQB1	VCL	NFASC	IL1A	CDK6
CLASP2	TMEM220		LRRC58	IVNS1ABP	KIAA0195			FAM26E	HLA.DQB2	KCNMA1	CD55	IL1B	CAV1
MLH1	SPAG9		KPNA1	RGS1	UNK			SYNJ2	HLA.DMB	RIC8A	PROX1	PSD4	ZYX
HIGD1A	ILVBL		DNAJC13	SOX13	ACOX1			INMT	HLA.DMA	BDNF	RHOU	LYPD6B	LOXL2
SACM1L	PAK4		PCCB	DSTYK	PRPSAP1			CCL26	HLA.DOA	FJX1	SLC35F3	ARL6IP6	DOCK5
CDC25A	ZNF749		EIF5A2	TMCC2	UBE2O			SEMA3D	HLA.DPA1	BIRC3	NID1	SCN2A	CEBPD
CCDC51	DDT		MCCC1	PFKFB2	JMJD6			FAM180A	HLA.DPB1	ELMOD1	CHRM3	HOXD10	RDH10
ARIH2	SNRPD3		VPS8	HHAT	SEC14L1			CLU	TNFRSF21	ROBO4	RGS7	KLF7	EXT1
QARS	SRRD		HRASLS	KCNH1	2009-09-01			C8orf4	NT5E	APLP2	TRIM58	TUBA4A	PLEC
APEH	TFIP11		ACAP2	C1orf115	USP36			WISP1	SLC35F1	WNT5B	OR2W3	CCL20	KIFC2
IP6K1	PITPNB		TFRC	DUSP10	CBX8			ADAMTSL1	CTGF	CACNA2D4	PXDN	PID1	PPP1R16A
ACY1	SF3A1		PIGX	ITPKB	ENOSF1			CA9	FAM20C	CD163L1	SOX11	ARL4C	TPM2
PHF7	DRG1		RNF4	PSEN2	BCL2			S1PR3	PDGFA	ARNTL2	VSNL1	IRAK2	ANXA1
ACTR8	EIF3D		STX18	ARV1	KHSRP			C9orf3	TSPAN13	HDAC7	MATN3	HRH1	HSPA5
ROBO2	ADSL		EVC	LYST	UQCRFS1			TRIM14	AHR	GALNT6	VIT	TIMP4	CERCAM
UMPS	SLC25A17		PROM1	GPR137B	NUDT19			COL15A1	NFE2L3	FAM19A2	CYP1B1	TMEM40	ITGB1
GFM1	ST13		GPR125	RNF144A	LIG1			SVEP1	PDE1C	TRPC4	PKDCC	TMEM42	NRP1
EIF2B5	XRCC6		PPARGC1A	GREB1	BTG3			FIBCD1	IGFBP3	BDKRB1	EML6	CDCP1	FZD8
OPA1	TCF20		LIAS	HS1BP3	ATP5J			COL5A1	FGL2	BCL11B	EFEMP1	ALS2CL	DKK1
LSG1	SAMM50		TMEM33	DNMT3A	DONSON			AKR1E2	FZD1	HIC1	SNRPG	COL7A1	HTR7
PPAT	BRD1		ATP8A1	DTNB	ATP5O			AKR1C3	LAMB1	HS3ST3A1	TGFA	ABI3BP	MYOF
CHD1	ZBED4		GUF1	KIF3C	CHAF1B			NET1	FAM3C	HS3ST3B1	WDR54	PHLDB2	DNMBP
BYSL	RAB9A		EPHA5	HADHB	PSMG1			GATA3	PODXL	NAGS	WBP1	HCLS1	NFKB2
KCNQ5	SMS		HTN1	HEATR5B	YWHAH			ARMC4	CHPF2	FMNL1	DOK1	CSTA	TRIM8
NUP205	KLHL15		PRKG2	PRKD3	GTSE1			CXCL12	CSGALNACT1	SMURF2	REG3G	H1FX	BAG3
PAXIP1	GK		BMPR1B	QPCT	CERK			ADAMTS14	MMP16	B3GNTL1	TMSB10	IL20RB	IFITM3
GDAP1	ZBTB33		DDIT4L	RHOQ				OBFC1	SDC2	SIGLEC15	C2orf68	RBP1	CD151
MRPS28			FSTL5	FAM161A				IFITM1	NDRG1	TCF4	KRCC1	TNFSF10	TNKS1BP1
SLC44A1			CBR4	OTX1				CREB3L1	KHDRBS3	ALPK2	ARID5A	B3GNT5	TMEM132A
SLC31A1			HPGD	SLC1A4				RARRES3	COL22A1	SERPINB7	ACTR1B	TP63	AHNAK
ATP6V1G1			STOX2	RAB1A				P2RY6	LPAR1	SERPINB2	IL18R1	S100P	LTBP3
PSMB7			FAM149A	RETSAT				TAGLN	COL27A1	NETO1	INHBB	FGFBP1	CCDC85B
SLC25A25			MTRR	PTCD3				THY1	TRAF1	FSTL3	GLI2	TMEM156	FOSL1
UCK1			MRPS30	STARD7				CACNA1C	REEP3	EBI3	BIN1	APBB2	C11orf68
PDSS1			ZCCHC9	ANKRD39				NTF3	COL13A1	PLIN3	CYP27C1	OCIAD2	DRAP1
AVPI1			TMEM161B	AFF3				GPR162	CHST3	SPRED3	CCDC74A	CHIC2	POLD4
SFXN4			POLR3G	MFSD9				IRAK3	PLCE1	POU2F2	C2orf27A	CXCL3	CLCF1
M6PR			C5orf30	TGFBRAP1				CMKLR1	LOXL4	PTGIR	NMI	CXCL2	NNMT
WBP11			HSPA4	TSN				IQCD	SH3PXD2A	NOSIP	TNFAIP6	EPGN	BCL9L
LDHB			VDAC1	GYPC				OASL	PRKCDBP	IL4I1	GALNT13	EREG	TNFRSF1A
DDX11			EIF4EBP3	CCDC115				POSTN	DKK3	EPN1	GALNT5	BTC	SMAGP
SPRYD4			RNF14	PLEKHB2				ITGBL1	NUCB2	MMP9	FAP	TSPAN5	IGFBP6
CRY1			PPARGC1B	WDSUB1				GAS6	EXT2	TNFRSF6B	DLX1	C4orf32	RARG
PWP1			HMGXB3	GALNT3				NFATC4	CHST1	TMPRSS15	DLX2	TMEM154	ITGA5
RBM19			G3BP1	BBS5				BMP4	DGAT2	MIR155HG	ITGA6	PDGFC	DGKA
NUP93			SNCB	KIAA1715				GPR68	PRSS23	CHST7	GPR155	VEGFC	MYL6
SUZ12			SERPINB9	HIBCH				EML1	AMOTL1	PCDH11X	CHN1	TRIML2	RBMS2
HEXIM1			PRPF4B	ANKRD44				MEG3	NCAM1	DRP2	UBE2E3	MED10	TMTC3
METTL2A			DCDC2	C2orf69				SCG5	UBASH3B	BEX1	SSFA2	BASP1	ATP2B1
SLC39A11			FAM65B	TRAK2				GREM1	NTM	NKX6.1	COL5A2	SLC1A3	ELK3
EIF4A3			HCG4	BMPR2				SPTBN5	MGP		MAP2	PTGER4	C12orf75
ATP5A1			IP6K3	ADAM23				FBN1	HOXC13		IGFBP5	MAST4	NUAK1
ME2			ENPP5	IDH1				THSD4	CSRP2		CTDSP1	FOXD1	WDFY2
NARS			ICK	PIKFYVE				LOXL1	PITPNM2		PTPRN	F2RL1	EFNB2
UBA2			FBXO9	MREG				STRA6	STARD13		INHA	TSLP	FRMD6
NOP56			PTP4A1	TTLL4				ANPEP	ITM2B		KCNE4	PRR16	GPR176
FASTKD5			SCML4	CYP27A1				VASN	LMO7		COL4A4	CSF2	TPM1
AHCY			SESN1	FAM134A				ABAT	SLITRK6		COL4A3	SLC22A4	SMAD3
RRP1B			SLC16A10	PAX3				GRIN2A	RNASE4		B3GNT7	IRF1	SPSB3
CECR5			TNFAIP3	ACSL3				SOCS1	SLC22A17		FBLN2	PITX1	SLC9A3R2
			RBAK	AP1S3				NLRC5	GNG2		STAC	HBEGF	TNFRSF12A
			TOMM7	WDFY1				CMTM3	FUT8		VIPR1	SH3RF2	MVP
			CYCS	MRPL44				RRAD	NRXN3		TMEM158	SPARC	MT2A
			WIPF3	COPS8				PSMB10	TMEM121		CAMP	GALNT10	CCDC102A
			C7orf41	MLPH				VAT1L	THBS1		SHISA5	STC2	LCAT
			GGCT	RAB17				FOXL1	SYNM		IP6K2	GFPT2	SLC12A4
			PKD1L1	ILKAP				LGALS9	RHBDF1		P4HTM	EDN1	CDH13
			POM121	HES6				PIPOX	MPG		RASSF1	PSORS1C1	TAX1BP3
			NSUN5P2	HDAC4				CORO6	ITFG3		DUSP7	PSORS1C2	KCTD11
			MTERF	NDUFA10				CCL5	EMP2		PPM1M	CFB	TRIM16
			PEX1	FARP2				MAP3K14	CIITA		ADAMTS9	MAPK13	ALDH3A2
			SLC25A13	ARL8B				COL1A1	C16orf52		COL8A1	PIM1	ARHGAP23
			ACN9	ANKRD28				COLEC12	TGFB1I1		TMEM45A	MDFI	LASP1
			PTCD1	KAT2B				CCDC102B	MMP2		IFT57	TRERF1	STAT3
			ZNF394	CRTAP				TPM4	MMP15		CD96	DLK2	FZD2
			PMPCB	XYLB				ETHE1	GLG1		GAP43	C6orf141	SERPINB8
			SRPK2	CTNNB1				FLT3LG	COTL1		GATA2	TPBG	CNN2
			PUS7	TRAK1				CACNG7	CCL2		ISY1	AKIRIN2	AXL
			RINT1	FYCO1				SSC5D	NGFR		ACPP	AIM1	TGFB1
			DLD	SFMBT1				ADRA1D	CDH2		SLCO2A1	C6orf58	BCL3
			GPR85	ABHD6				FAM65C	S1PR2		EPHB1	EPB41L2	PVRL2
			NDUFA5	FRMD4B				APCDD1L	CD22		CLSTN2	AIG1	VASP
			RBM28	MITF				NTSR1	CADM4		ACPL2	RAET1G	SIX5
			PRRT4	PDZRN3				ZBTB46	PLAUR		TM4SF1	ULBP1	DMPK
			KCP	PROS1				JAM2	KCNN4		LEPREL1	AGPAT4	DMWD
			AHCYL2	CPOX				KCNJ15	PRNP		TMEM44	DLL1	EHD2
			CPA2	ST3GAL6				ICOSLG	FLRT3		FAM43A	ADAP1	RRAS
			SLC35B4	NIT2				COL6A1	KIAA1755		TCTEX1D2	TMEM184A	TGM2
			NPM2	ABHD10				COL6A2	SNAI1		FGFRL1	TNRC18	SDC4
			TEX15	ATP6V1A				MMP11	TFAP2C		SORCS2	ETV1	BCAS4
			YTHDF3	IGSF11				MIAT	TIAM1		AFAP1	AGR2	KCNG1
			SNHG6	PLA1A				INPP5J	MRPS6		LDB2	IL6	PMEPA1
			IMPA1	DIRC2				APOL3	COL18A1		RBPJ	INHBA	BACH1
			WWP1	ROPN1				MXRA5	SEC14L2		NIPAL1	EGFR	RUNX1
			RNF19A	SNX4				GPR173	SMTN		CNGA1	CLDN4	SELM
			ZNF706	KLF15				AR	SUN2		TXK	AKR1B10	SLC9A7
			ATP6V1C1	CHCHD6				RGAG4	ARHGEF6		LPHN3	EPHA1
			SLC25A32	PLXNA1				DOCK11			PARM1	SOX7
			FAM91A1	PODXL2				MAGEA11			IBSP	PSD3
			PSCA	RAB7A				GABRE			CCDC109B	PDLIM2
			FXN	PIK3R4				BGN			NEUROG2	TNFRSF10A
			FAM189A2	RAB6B				CLIC2			SEC24D	R3HCC1
			C9orf41	PIK3CB							SYNPO2	SLC25A37
			PRUNE2	PLSCR1							MYOZ2	NRG1
			RASEF	HPS3							PCDH10	CHMP4C
			WNK2	RAP2B							PCDH18	SYBU
			BAAT	VEPH1							SETD7	TRPS1
			TMEM38B	PLD1							LSM6	SAMD12
			CDK5RAP2	NDUFB5							GLRB	MAL2
			NDUFA8	MAP6D1							TLL1	DENND3
			FAM102A	PARL							HMGB2	CD274
			OLFM1	ABCC5							SAP30	IFNE
			PAEP	ETV5							SCRG1	CDKN2B
			TUBBP5	BDH1							HAND2	ELAVL2
			PITRM1	RGS12							UBE2QL1	B4GALT1
			ST8SIA6	TBC1D14							FAM105A	PRSS3
			MAT1A	CPEB2							CDH6	TESK1
			LDB3	QDPR							PDZD2	HINT2
			RNLS	KIAA1211							C1QTNF3	SHB
			CRTAC1	RUFY3							IL7R	FOXE1
			NAP1L4	GRSF1							LIFR	CORO2A
			ANO5	RCHY1							CARD6	TBC1D2
			MPPED2	G3BP2							SEPP1	SEC61B
			ACCSL	SNCA							PELO	KLF4
			FAM180B	HADH							FST	EPB41L4B
			MTCH2	ANXA5							PPAP2A	AKAP2
			DDB1	ZNF330							CD180	PAPPA
			TMEM138	INPP4B							F2RL2	ENG
			SCGB1D2	TMEM144							SSBP2	PIP5KL1
			ASRGL1	FNIP2							VCAN	LCN2
			GSTP1	TMEM192							ST8SIA4	LRRC8A
			ARHGAP42	CLCN3							PAM	PTGES
			TMEM133	MFAP3L							EFNA5	ASS1
			DLAT	ACSL1							PPIC	C9orf169
			HTR3B	SLC25A4							FBN2	NRARP
			VPS11	SNX25							P4HA2	AKR1C1
			DDX25	CYP4V2							C5orf15	AKR1C2
			PDE3A	TPPP							CXCL14	IL15RA
			STK38L	MYO10							SPOCK1	SFTA1P
			LARP4	SLC45A2							ECSCR	KIAA1217
			CS	DAB2							TMEM173	UNC5B
			ATP5B	ZFYVE16							CD14	PLAU
			PIP4K2C	MCC							PCDHA1	DLG5
			CDK4	KCNN2							PCDHA6	ZCCHC24
			METTL1	SEMA6A							PCDHA7	SNCG
			TSFM	DTWD2							PCDHB2	FBXW4
			TMEM5	GNPDA1							PCDHB10	COL17A1
			HIP1R	PRELID2							PCDHB11	FGFR2
			RAN	STK32A							PCDHB13	TACC2
			CDK8	GM2A							PCDHB14	CHST15
			DCLK1	SGCD							PCDHB15	ADAM8
			CYSLTR2	IRF4							PCDHGC3	PKP3
			FAM124A	BPHL							PCDH12	RASSF7
			MYO16	RREB1							ZNF300	IRF7
			NIN	TFAP2A							GPX3	PNPLA2
			PYGL	PHACTR1							EBF1	CARS
			SYNE2	TBC1D7							ADRA1B	AMPD3
			SLC24A4	SIRT5							FABP6	MICAL2
			UBE3A	DTNBP1							MXD3	SAA1
			GABRB3	MYLIP							CLK4	EHF
			GABRA5	GMPR							FOXC1	SYT7
			SNAP23	RNF144B							TUBB2B	PPP2R5B
			MYEF2	MBOAT1							BMP6	CDC42EP2
			USP8	MRS2							DDR1	RIN1
			TRPM7	LRRC16A							HCG27	SYT12
			DMXL2	BTN2A2							HLA.C	RHOD
			ARPP19	NEU1							HLA.B	PITPNM1
			BNIP2	UHRF1BP1							HCP5	ANO1
			RBPMS2	DAAM2							HLA.DQA2	MMP10
			IGDCC4	MOCS1							PSMB9	KDELC2
			COX5A	MAD2L1BP							HLA.DPB2	IL18
			RPP25	AARS2							TAPBP	PVRL1
			DNAJA4	SPATS1							SCUBE3	NRGN
			ZFAND6	RRAGD							KCNK5	FEZ1
			ISG20	ANKRD6							PLA2G7	FLI1
			IQGAP1	OSTM1							BEND6	ST14
			CACNA1H	SMPD2							ELOVL4	THYN1
			FAHD1	MICAL1							PRSS35	BCAT1
			DNAJA3	FIG4							CNR1	PTHLH
			EARS2	REV3L							DDO	PKP2
			HERC2P4	TRAF3IP2							DCBLD1	PRICKLE1
			GPR56	SMPDL3A							ASF1A	SLC38A1
			GAS8	STX7							GJA1	AMIGO2
			GLOD4	SGK1							UTRN	TUBA1A
			RABEP1	NHSL1							RGS17	KRT80
			DHX33	EPM2A							DYNLT1	KRT7
			UBB	RAB32							ZFAND2A	KRT6A
			SMCR8	PCMT1							MICALL2	KRT5
			SLC5A10	CYTH3							MAFK	KRT18
			POLDIP2	ABCB5							GNA12	MMP19
			TMEM199	GPNMB							CARD11	INHBE
			KIAA0100	ADCY1							FBXL18	CYP27B1
			SUPT6H	KCTD7							ACTB	RPSAP52
			NUFIP2	TMEM60							FSCN1	NTN4
			OMG	CLDN12							DAGLB	WDR66
			PSMD11	CYP51A1							KDELR2	ALOX5AP
			SPACA3	DYNC1I1							OSBPL3	KLF5
			LIG3	ZNF789							HOXA2	LRP10
			PIP4K2B	MET							HOXA3	REC8
			CDK12	ST7							HOXA9	NFKBIA
			RAB5C	CHCHD3							FAM188B	SIX4
			MLX	WDR91							AQP1	GPX2
			FAM134C	PPP1R3B							BMPER	PLEK2
			PSME3	LONRF1							ELMO1	SIPA1L1
			PPY	ASAH1							GLI3	DPF3
			CCDC43	ATP6V1B2							STK17A	LTBP2
			EFTUD2	LZTS1							CCM2	PPP4R4
			NMT1	LGI3							SEC61G	BDKRB2
			TOB1	ZNF703							VOPP1	TNFAIP2
			BCAS3	TACC1							ZNF117	CRIP1
			WIPI1	AGPAT6							WBSCR27	C15orf48
			MAP2K6	AP3M2							CD36	SQRDL
			PRCD	POLB							CDK14	LARP6
			MGAT5B	ATP6V1H							SAMD9	LRRC49
			ACTG1	RGS20							SAMD9L	BNC1
			DLGAP1	SDCBP							COL1A2	SEMA4B
			L3MBTL4	CA8							TAC1	IL32
			CHMP1B	C8orf46							NPTX2	GLIS2
			AFG3L2	SGK3							AZGP1	PPL
			RNMT	TPD52							GAL3ST4	TMC7
			ESCO1	ZNF704							PCOLCE	IL4R
			NPC1	PAG1							TFR2	GPT2
			CHST9	ATP6V0D2							ACHE	ADCY7
			ZNF24	TMEM64							RABL5	AKTIP
			SLC39A6	TMEM55A							ORAI2	MT1E
			ELP2	PLEKHF2							LRRC17	HAS3
			MOCOS	KANK1							PIK3CG	SDR42E1
			MAPK4	VLDLR							DOCK4	PITPNM3
			ONECUT2	MLANA							GRM8	FGF11
			NEDD4L	TYRP1							CPA4	SOX15
			CDH7	BNC2							PTN	CDRT4
			HSBP1L1	ALDH1B1							TBXAS1	ALDH3A1
			NRTN	ALDH1A1							PARP12	RFFL
			ZNF317	DAPK1							FAM115C	GRB7
			ZNF121	TDRD7							LPL	GSDMB
			RDH8	NR4A3							GFRA2	CSF3
			ZNF440	UGCG							BMP1	KRT15
			ANKRD27	SNX30							TNFRSF10D	KRT14
			SUPT5H	C9orf91							STC1	KRT16
			APOC4	STOM							SCARA3	KRT17
			ZNF114	STXBP1							FGFR1	JUP
			RDH13	RAPGEF1							ZMAT4	ARL4D
			RASSF2	FAM69B							TOX	ABCC3
			C20orf26	UAP1L1							SULF1	ITGB4
			CST2	DIP2C							IL7	SECTM1
			RIMS4	IDI1							RUNX1T1	GATA6
			TP53RK	CELF2							FAM92A1	ANKRD29
			ARFGEF2	FAM188A							GEM	LAMA3
			B4GALT5	PIP4K2A							ANGPT1	DSC2
			RNF114	BAMBI							MED30	DSG3
			PTPN1	SLC25A16							TNFRSF11B	MBD2
			PSMA7	PSAP							COLEC10	RAB27B
			SS18L1	USP54							KCNQ3	ATP8B1
			TCFL5	C10orf11							GLIS3	CCBE1
			YTHDF1	TSPAN14							SLC1A1	PMAIP1
			ARFGAP1	NRG3							CDC37L1	C3
			UCKL1	CPN1							FREM1	SH2D3A
			PRODH	SCD							DDX58	AP1M2
			ZNF280A	GSTO1							AQP3	CD97
			NEFH	XPNPEP1							DCTN3	UCA1
			PISD	MXI1							RUSC2	CYP4F11
			RASD2	HSPA12A							CREB3	B3GNT3
			SHANK3	NANOS1							TMEM8B	HOMER3
			PDHA1	FAM53B							HRCT1	MEF2B
			MAP7D2	C10orf90							PCSK5	SPINT2
			APOO	PPFIBP2							GCNT1	C19orf33
			OPHN1	TUB							TLE4	CYP2S1
			LHFPL1	SWAP70							ZCCHC6	CEACAM19
			SLC25A5	PDE3B							C9orf89	BCAM
			AIFM1	SOX6							BARX1	RELB
			MCF2	NAV2							TLR4	KLC3
			ZFP92	CAT							C5	PPP1R13L
			DUSP9	LDLRAD3							PTGS1	FUT1
				SLC43A3							OLFML2A	OSCAR
				STX3							FAM129B	TMC4
				BEST1							ST6GALNAC6	IL11
				MAP3K11							DPM2	FAM110A
				CHKA							DNM1	SMOX
				PPFIA1							CRAT	FERMT1
				CTTN							TOR1B	BMP2
				XRRA1							TOR1A	RIN2
				NEU3							NTNG2	THBD
				ARRB1							VAV2	FER1L4
				GDPD5							NOTCH1	SPAG4
				GAB2							CAMK1D	PI3
				NARS2							FAM171A1	SLPI
				RAB38							PRTFDC1	LAMA5
				TYR							ZEB1	ETS2
				MMP8							RASSF4	SUSD2
				NPAT							ZNF488	OSBP2
				ATM							SGMS1	CARD10
				CREBL2							ANK3	WNT7B
				GPR19							JMJD1C	ODF3B
				APOLD1							MYPN	NHS
				HEBP1							SRGN	PHEX
				KIAA1467							C10orf54	CASK
				DERA							CAMK2G	FTSJ1
				BHLHE41							ANKRD1	PORCN
				TM7SF3							HHEX	TIMM17B
				TMTC1							KAZALD1	OTUD5
				FGD4							DPCD	TFE3
				TMEM117							CALHM2	WDR45
				PFKM							ADRA2A	EFNB1
				DIP2B							CASP7	DLG3
				SLC11A2							AFAP1L2	SLC16A2
				PMEL							GFRA1	COL4A6
				CDK2							GRK5	COL4A5
				RAB5B							CPXM2	IL13RA2
				NAB2							ADAM12	FHL1
				PPM1H							IFITM2	SPANXC
				RASSF3							B4GALNT4	ZNF185
				PLXNC1							MUC5B
				GAS2L3							LSP1
				GNPTAB							H19
				NT5DC3							TSSC4
				CORO1C							TRIM22
				ACACB							MUC15
				C12orf76							RCN1
				IFT81							TCP11L1
				PPTC7							TSPAN18
				C12orf49							PHF21A
				HRK							C11orf49
				PEBP1							GLYATL2
				CIT							SLC15A3
				P2RX7							ROM1
				P2RX4							UBXN1
				ANAPC5							STX5
				MLXIP							C11orf95
				SCARB1							FERMT3
				SLC15A4							PPP1R14B
				MMP17							PLCB3
				GJA3							BAD
				IL17D							GPR137
				WASF3							TRMT112
				LNX2							EHD1
				UBL3							SNX15
				NHLRC3							FAM89B
				ELF1							EHBP1L1
				ZC3H13							CFL1
				CAB39L							EFEMP2
				SETDB2							CATSPER1
				ATP7B							CNIH2
				TDRD3							CDK2AP2
				MYCBP2							UNC93B1
				EDNRB							P4HA3
				DCT							SLCO2B1
				FARP1							SERPINH1
				ARHGEF7							CCDC81
				ATP11A							FZD4
				CDC16							FAT3
				SLC7A8							MAML2
				HEATR5A							KIAA1377
				LGALS3							MMP1
				PELI2							DIXDC1
				PLEKHG3							CADM1
				PLEKHH1							SIDT2
				PIGH							PCSK7
				ZFYVE26							BACE1
				ACYP1							H2AFX
				KIAA1737							RNF26
				RPS6KA5							ZNF202
				MOAP1							ROBO3
				ANKRD9							KIRREL3
				ATP10A							ADAMTS15
				OCA2							OPCML
				MTMR10							CD27
				TRPM1							TAPBPL
				FMN1							VAMP1
				VPS18							PTMS
				TMEM87A							C12orf57
				GANC							C1S
				CAPN3							C1R
				TUBGCP4							C1RL
				SORD							RBP5
				SLC24A5							CLSTN3
				MYO5A							CLEC2B
				RAB27A							KLRC2
				PRTG							PRR4
				FAM81A							PLBD1
				HERC1							ARHGDIB
				FAM96A							KRT86
				PLEKHO2							KRT81
				SPG21							CALCOCO1
				MTFMT							HOXC12
				PDCD7							HOTAIR
				CLPX							ZNF385A
				PTPLAD1							LRP1
				HEXA							GLI1
				ARIH1							SLC26A10
				BBS4							B4GALNT1
				HMG20A							TRHDE
				IDH3A							GLIPR1
				WDR61							SYT1
				IREB2							NFYB
				BCL2A1							CKAP4
				FAH							TBX3
				MESDC2							PRKAB1
				MESDC1							FAM101A
				CPEB1							FLT1
				FAM103A1							FREM2
				BTBD1							HS6ST3
				PDE8A							KDELC1
				MRPL46							FAM155A
				AEN							COL4A1
				RLBP1							COL4A2
				POLG							RNASE1
				CRTC3							EFS
				MAN2A2							PSME1
				UNC45A							PSME2
				VPS33B							LTB4R2
				FAM174B							LTB4R
				IGF1R							RTN1
				CCDC78							ZFP36L1
				HAGHL							SMOC1
				CLCN7							TMEM63C
				AMDHD2							DIO2
				FLYWCH1							FLRT2
				KREMEN2							C14orf159
				PDXDC1							PRIMA1
				GPRC5B							SERPINA5
				METTL9							SERPINA3
				RRN3P3							GSC
				GGA2							CRIP2
				SLC7A5P1							C15orf54
				LONP2							CASC4
				SLC38A7							B2M
				HSF4							LCTL
				PRDM7							ITGA11
				VPS53							KIAA1199
				WDR81							NTRK3
				CTNS							ACAN
				DVL2							NR2F2
				PHF23							LUC7L
				MED9							PDIA2
				RAI1							MRPL28
				TMEM97							RAB40C
				RAB11FIP4							NUDT16L1
				CDK5R1							ROGDI
				MYO1D							SHISA9
				TMEM98							C16orf45
				STAT5A							CCDC101
				ATP6V0A1							PRRT2
				NAGLU							CDIPT
				VAT1							SEZ6L2
				DUSP3							PPP4C
				ADAM11							CORO1A
				MSI2							CD2BP2
				2004-09-01							ZNF48
				RNFT1							PRR14
				TBX2							FBRS
				MAP3K3							FBXL19
				STRADA							STX1B
				TEX2							STX4
				HELZ							CYLD
				ARSG							SALL1
				SLC16A6							TOX3
				ABCA5							BBS2
				TTYH2							MT1L
				CYGB							MT1A
				TIMP2							MT1X
				TBC1D16							CPNE2
				SGSH							CDH11
				SLC26A11							B3GNT9
				BAIAP2							CALB2
				NPLOC4							PSMD7
				TSPAN10							MLKL
				FASN							CDYL2
				FN3K							CRISPLD2
				TBCD							FOXF1
				LAMA1							FOXC2
				PTPRM							ZNF469
				NAPG							RPL13
				SPIRE1							CHMP1A
				ANKRD30B							RAP1GAP2
				CABLES1							NLRP1
				OSBPL1A							WSCD1
				PHLPP1							DLG4
				FAM69C							NLGN2
				CNDP2							CHRNB1
				ZADH2							HES7
				MBP							KSR1
				PARD6G							SLFN11
				AP3D1							C17orf96
				C19orf71							ERBB2
				SLC25A23							KRT9
				MYO9B							PTRF
				RAB3A							PLEKHH3
				C19orf12							ATXN7L3
				PEPD							C1QL1
				GAPDHS							PLCD3
				TIMM50							COPZ2
				DLL3							HOXB2
				CEACAM1							HOXB3
				QPCTL							HOXB5
				SIRPA							HOXB6
				CDS2							HOXB8
				GZF1							HOXB9
				ENTPD6							NOG
				PPP1R3D							MRC2
				BIRC7							CYB561
				C21orf91							PRKCA
				TTC3							ABCA6
				DSCR3							CDR2L
				BACE2							NPTX1
				RIPK4							SLC16A3
				SLC37A1							TWSG1
				PTTG1IP							RAB31
				ATP6V1E1							SLC14A1
				BCL2L13							ST8SIA5
				RTN4R							SMAD7
				MED15							RNF152
				SLC7A4							TNFRSF11A
				ZNF280B							DSEL
				ADRBK2							STK11
				HPS4							MEX3D
				SFI1							ATP8B3
				DEPDC5							GADD45B
				FBXO7							NFIC
				FOXRED2							FSD1
				PLA2G6							SH3GL1
				MAFF							EMR1
				ENTHD1							ZNF358
				ACO2							CTXN1
				SREBF2							ANGPTL4
				NDUFA6							ADAMTS10
				PACSIN2							ICAM5
				PARVB							PDE4A
				NUP50							S1PR5
				FAM118A							SLC44A2
				GRAMD4							YIPF2
				GYG2							TMEM205
				GPR143							JUNB
				GPM6B							NFIX
				PIR							IER2
				AP1S2							ZSWIM4
				SAT1							PALM3
				CLCN5							SAMD1
				FGD1							UNC13A
				CITED1							TMEM59L
				ATP7A							LGI4
				LONRF3							PSENEN
				SLC6A8							COX7A1
				ABCD1							ZFP36
				RENBP							SERTAD1
											SERTAD3
											LTBP4
											NOVA2
											MEIS3
											CYTH2
											TRPM4
											KLK6
											ETFB
											MYADM
											MBOAT7
											CDC42EP5
											TNNT1
											ZNF580
											MZF1
											EBF4
											SLC24A3
											REM1
											ID1
											SAMHD1
											TOX2
											PKIG
											WFDC2
											WFDC3
											SULF2
											TCEA2
											BAGE2
											ADAMTS1
											ADAMTS5
											PCBP3
											SERPIND1
											DERL3
											MN1
											C1QTNF6
											RAC2
											CDC42EP1
											LGALS1
											PDGFB
											MGAT3
											TYMP
											NLGN4X
											FRMPD4
											SH3KBP1
											DMD
											TMEM47
											SYTL5
											NDP
											TIMP1
											PRAF2
											PLP2
											TSPYL2
											IQSEC2
											FOXR2
											ARHGEF9
											HEPH
											PIN4
											NAP1L6
											NAP1L2
											KLHL4
											FAM133A
											SRPX2
											BEX5
											NXF3
											TCEAL3
											RNF128
											CXorf61
											APLN
											RAP2C
											FAM127C
											FAM127A
											CT45A5
											LDOC1
											MAGEA8
											IRAK1
											PLXNA3
											SLC10A3
											FAM3A
											G6PD

## Sheet: Direct targets
up_blue	up_brown	up_green	up_grey	up_turquoise	up_yellow			Down_blue	Down_brown	Down_green	Down_grey	Down_turquoise	Down_yellow
ACY1	ADSL	ABHD3	ACAP2	ABCB5	AKAP1			ABAT	ABLIM3	ADAMTS6	ABCA6	ABCC3	ADAM19
AHCY	ALDH9A1	AFF1	ACCSL	ABCC5	BCL2			ADAMTS12	AHR	ADAMTSL4	ACAN	ABI3BP	AHNAK
AK2	ALX1	C6orf106	ADIPOR1	ABCD1	BPTF			ADAMTS14	AMOTL1	AJAP1	ACHE	ADAM8	ALCAM
ATIC	ARID1B	CBX4	AFG3L2	ABHD6	BRCA1			ADAMTSL1	ANKH	AOX1	ACPL2	ADAP1	ALDH3A2
ATP6V1G1	B3GALTL	CDYL	AHCYL2	ABL2	BRIP1			ADRA1D	ART3	APBB1IP	ACPP	ADCY7	ARHGAP23
AVPI1	BFAR	CGGBP1	ANKRD27	ACACB	CCDC47			AKR1E2	C16orf52	APLP2	ADAM12	AGPAT4	AXL
CAPN7	C5orf22	DOCK9	APOO	ACO2	CERK			APOL3	CD74	ARC	ADAMTS10	AGRN	BACH1
CCDC51	C6orf211	ENOPH1	ARFGAP1	ACSL1	CHAF1B			AR	CDH2	ARHGAP22	ADAMTS15	AIG1	BAG3
CECR5	COQ7	EYA3	ARFGEF2	ADAM11	CLN6			ARMC4	CFI	ARNTL2	ADAMTS5	AKAP2	BCAS4
CRY1	DDI2	HSPH1	ASRGL1	ADAM23	CLTC			ATG7	CHST1	B3GNTL1	ADAMTS9	AKTIP	BCL3
DFFA	DUSP22	KIT	ATP6V1C1	ADCY1	COG1			BMP4	CHST3	BAI1	ADRA1B	ALDH3A1	BCL6
E2F6	DYNC1LI2	LOH12CR1	ATP8A1	ADRBK2	DCAF7			C5orf56	CIITA	BCL11B	AFAP1	ALS2CL	BCL9L
EAF1	EIF3D	LRCH1	B4GALT5	AFF3	DCTPP1			C9orf3	COL13A1	BDNF	AFAP1L2	AMPD3	C12orf75
EIF2B5	FBXL4	OMA1	BCAS3	AGPAT6	DYRK3			CACNA1C	COL16A1	BEX1	ANGPT1	ANKRD29	CAMK2N1
EIF4A3	FRRS1	PECR	BMPR1B	AHCYL1	E2F3			CACNA2D3	COL18A1	CACNA2D4	ANK3	ANO1	CAV1
EML4	GCNT2	POLR1D	BNIP2	ALDH1B1	ESCO2			CCDC102B	COL22A1	CD163L1	AQP1	APBB2	CCDC85B
GALE	GK	PRKCD	C1orf21	ALDH4A1	FANCD2			CCL5	COL27A1	CDA	ARHGEF19	ASS1	CDH13
GFM1	HDDC2	RCBTB1	C1orf43	AMDHD2	GMNN			CLU	COTL1	CDH18	ARID5A	ATF3	CDK6
HADHA	HSDL1	RFC3	C20orf26	ANAPC5	GNA13			CMTM3	CSF1	DGKD	ASF1A	ATP8B1	COL12A1
HEXIM1	IGF2R	SLC25A30	C2orf88	ANKRD28	H2AFZ			COL15A1	CSGALNACT1	DNAH11	ASTN1	B3GNT3	CRIM1
HSPD1	ILVBL	SPG20	C7orf41	ANKRD39	INCENP			COL1A1	CSRP1	DRP2	ATP8B3	B3GNT5	CSRNP1
IMMT	KIAA1598	TMEM170B	C9orf41	ANKRD44	JARID2			COL3A1	CSRP2	DSE	AZGP1	B4GALT1	CYR61
IP6K1	KIF1B	UBE2G2	CACNA1H	ANKRD6	KHSRP			COL5A1	DAP	ELMOD1	B3GNT7	BASP1	DMWD
KCNQ5	KIN	URB1	CBR4	ANXA5	KIAA0195			COL6A1	DGAT2	FAM167A	B4GALNT4	BCAT1	DNMBP
KTI12	MSRB2	USP12	CCDC43	AP1S2	KPNA2			COL6A2	DHRS3	FAM19A2	BACE1	BDKRB2	DOCK5
LDHB	MTOR	WRNIP1	CDH7	AP3D1	LACTB2			COLEC12	DKK3	FHAD1	BARX1	BNC1	DPYD
LRPPRC	NEDD9	XPO4	CDK4	AP3M2	LIG1			CRABP2	EHD3	FLNC	BBS2	BTC	ECE1
LSG1	NRBF2		CDK5RAP2	APOLD1	MCM3			CREB3L1	EMP2	FSTL3	BIN1	C6orf141	EHD2
M6PR	NT5DC1		CHD1L	ARHGEF7	MTMR4			DOCK11	EPHB3	GALNT6	BMP6	C6orf58	ELK3
MARS2	PAK4		CHMP2B	ARL8B	NUDT19			EDIL3	EXT2	GPR39	BMPER	CARD10	EPHA2
MDH1	PARN		CHST9	ARRB1	NUP153			ELTD1	FAM20C	HDAC7	C10orf54	CARS	ERRFI1
MRPL35	PITPNB		COX5A	ARSG	PHB			EML1	FAM3C	HS3ST3A1	C11orf49	CASK	EXT1
MRPS25	PRMT7		CRTAC1	ARV1	PSMG1			FAM180A	FUT8	IL31RA	C14orf159	CCBE1	FLNB
MRPS28	RAB9A		CS	ASAH1	RAD51			FAM65C	GDNF	IL4I1	C15orf54	CD274	FNDC3B
NARS	RANBP10		CYCS	ATM	RSAD1			FBLN7	GNG2	IL8	C16orf45	CD97	FRMD6
NCL	SAMM50		DCLK1	ATP10A	SEC14L1			FIBCD1	HIVEP3	KCNMA1	C17orf96	CDCP1	FZD2
NGLY1	SF3A1		DDB1	ATP11A	TMEM194A			GAS6	HOXC13	NETO1	C1QTNF6	CDKN2C	FZD8
NOP56	SLC25A17		DDX25	ATP1A1	TRIM37			GRIN2A	IGFBP3	NOSIP	C1S	CDRT4	GNAI2
NUP93	SLC25A33		DHX33	ATP6V0A1	UBE2O			HECW2	ITGA1	NTNG1	C5	CEACAM19	GPR176
OPA1	SLC7A6OS		DIRAS3	ATP6V0D2	UNK			HPCAL1	ITGA4	PBX3	C9orf89	CLDN4	HEG1
OTUD3	SMS		DLGAP1	ATP6V1B2	USP32			HSPB3	ITGB5	PDCD1LG2	CADM1	COL17A1	HMGA1
OXSM	SNAPC5		DMXL2	ATP6V1E1	USP36			ICOSLG	KCNN4	PLAGL1	CADM3	COL7A1	ITGA2
PHF7	SNX8		DNAJA4	ATP6V1H	UTP18			IL1R1	KHDRBS3	PLIN3	CALB2	CSF2	ITGA5
PLB1	SNX9		DNAJC13	ATP7A	YWHAH			INMT	KIAA1755	POU2F2	CAMK1D	CSF3	ITGB1
PWP1	SOAT1		DUSP9	ATP7B				IRAK3	LIMCH1	PTX3	CAMK2G	CYP2S1	JUN
RAVER2	SPAG9		EFTUD2	BACE2				KCNJ15	LMO7	RAET1E	CARD11	CYP4F11	KCNG1
RBM19	SRRD		EIF5A2	BAIAP2				KCNMB2	LOXL4	RASA1	CASP7	DDAH1	KIFC2
ROBO2	TCF20		ELP2	BAMBI				LGR6	LPAR1	RGMB	CCDC23	DENND3	LASP1
RQCD1	TRAF5		ENPP5	BBS5				LOXL1	MAP1B	RGS4	CCM2	DLG5	LCAT
SACM1L	TRIM33		EPHA5	BCAN				LRIG1	MGLL	S1PR1	CD2BP2	DLL1	LTBP3
SDHB	TULP4		ESCO1	BCL2A1				LRRC15	MMP15	SERPINB7	CD36	DPF3	MACF1
SETMAR	TYRO3		EVC	BCL2L13				LTBP1	MMP16	SERPINE1	CD53	EGFR	MAP4K4
SFXN4	UBE4B		FAHD1	BDH1				MAGEA11	MMP2	SIGLEC15	CDH11	EHF	MYOF
SLC25A25	USP48		FAM102A	BEST1				MAP3K14	MPG	SPEG	CDH6	ELAVL2	NNMT
SLC31A1	XRCC6		FAM124A	BHLHE41				MEG3	NCAM1	SPOCD1	CDR2L	ENG	NRP1
SLC39A11	YTHDF2		FAM149A	BIRC7				MIAT	NDRG1	SPRED3	CDYL2	EPB41L2	NUAK1
SLC44A1	ZBED4		FAM180B	BNC2				MMP11	NFE2L3	SYTL3	CFL1	EPB41L4B	OSMR
SPR	ZBTB24		FAM189A2	BPHL				MXRA5	NRXN3	TCF4	CHD5	EPHB2	PDLIM7
SPRYD4	ZCCHC14		FAM65B	C10orf11				MXRA8	NTM	TMEM200A	CHI3L2	EREG	PMEPA1
SUCLG1			FAM91A1	C10orf90				MYLK	PDE1C	TNIP3	CITED4	ETS2	PTPRF
SUZ12			FSTL5	C12orf49				NFATC4	PDGFA	TRIM55	CLEC2B	ETV1	QSOX1
TMEM177			FXN	C12orf76				NGEF	PITPNM2	VCL	CLK4	FAM131C	RNF181
UBA2			G3BP1	C19orf12				NKD2	PLAUR	VNN1	CLSTN2	FBXW4	RRAS
UCK1			GAS8	C1orf115				NLRC5	PLCE1	WNT5B	CNGA1	FERMT1	RUNX1
UMPS			GGCT	C1orf85				NTF3	PODXL	ZNF804A	CNR1	FEZ1	SDC4
WDR12			GOLGA4	C21orf91				NTSR1	PRNP		COL4A1	FGF11	SLC12A4
WDR43			GPD1L	C8orf46				OASL	PVRL3		COL4A2	FGFR2	SLC2A1
XPO1			GPR125	C9orf91				OLFML2B	REEP3		COL4A3	FLI1	SMAD3
ZNF326			GPR157	CA14				OXTR	RHOC		COL4A4	FOXD1	SPATS2L
			GPR56	CA8				P2RY6	S100A10		COL5A2	FOXE1	STAT3
			GUF1	CAB39L				PDGFRA	S100A6		COL8A1	G0S2	SYNPO
			HCG4	CABLES1				PDGFRB	SDC2		COLEC10	GALNT10	TANK
			HIP1R	CAPN3				PPP2R2B	SEC14L2		COPZ2	GATA6	TGM2
			HMGXB3	CC2D1B				PRDM1	SERTAD4		CORO1A	GFPT2	TMEM43
			HPDL	CCDC115				PSMB10	SH3PXD2A		CPA4	H1FX	TPM1
			HPGD	CDC16				PTGFR	SIPA1L2		CPNE2	HAS3	TRAM2
			HSBP1L1	CDK2				RFTN1	SLC20A1		CPXM2	HOXD10	TRIM16
			HSPA4	CDS2				RSAD2	SLC35F1		CRISPLD2	HRH1	TRIM8
			HTR3B	CEACAM1				RUNX2	SLC6A6		CSMD2	IL13RA2	TRPC1
			ICK	CHCHD3				S100A11	SMTN		CTNNBIP1	IL15RA	TTC7A
			INTS3	CHCHD6				SCG2	SNAI1		CTTNBP2NL	IL1B	VEGFA
			IP6K3	CHKA				SCG5	STARD13		CXCL14	IL1RL1	WDFY2
			IPO13	CIT				SH3RF3	TFAP2C		CYB561	IL20RB	ZMIZ2
			ISG20	CLCN3				SLC12A8	TGFBI		CYLD	IL4R	ZYX
			KCNG3	CLCN5				SLIT2	TIAM1		CYP27C1	ITGB4
			KCNIP3	CLCN7				SNED1	TMEM171		CYTH2	KCNN3
			KCNQ4	CNDP2				SOCS1	TNFRSF21		DAB1	KIAA1217
			KCP	COPS8				SOCS5	TRAF1		DAGLB	KLC3
			L3MBTL4	CORO1C				SSC5D	UBASH3B		DARC	KLF4
			LARS2	CPEB1				SVEP1			DCBLD1	LAMA3
			LDB3	CPEB2				SYNJ2			DDR1	LAMA5
			LIG3	CPOX				THSD4			DLX2	LEPR
			LRRC58	CPT2				THY1			DMD	LRRC8A
			LRRC8B	CREBL2				TRIM14			DNM1	LTBP2
			MAP2K6	CROCC				VAT1L			DOCK4	LYPD6B
			MAP4K3	CRTAP				VCAM1			DUSP7	MAL2
			MAP7D2	CRTC3				WISP1			EBF1	MAPK13
			MAPK4	CTNS				WNT6			EBF4	MAST4
			MAT1A	CTTN				WNT9A			EFEMP1	MBD2
			MCCC1	CYGB				ZBTB46			EFEMP2	MED10
			MGAT5B	CYP4V2							EFNA4	MEF2B
			MINA	CYTH3							EFNA5	MICAL2
			MLX	DAAM2							EHD1	NCF2
			MPPED2	DAB2							ELMO1	NFKBIA
			MRPS30	DAPK1							ELOVL4	NHS
			MTCH2	DCT							EML6	NRG1
			MYEF2	DEPDC5							EMR1	NRGN
			MYO16	DERA							EPHB1	NTN4
			NEDD4L	DIP2B							ERBB2	NUAK2
			NIN	DIP2C							ERMAP	OSBP2
			NPC1	DLL3							ETFB	PAPPA
			NPM2	DNAJC11							FABP6	PDGFC
			NUFIP2	DNMT3A							FAM101A	PEAR1
			OLFM1	DOCK7							FAM105A	PHEX
			OMG	DSCR3							FAM127A	PHLDB2
			PBRM1	DSTYK							FAM129B	PI3
			PCCB	DTNB							FAM155A	PID1
			PDE3A	DTNBP1							FAM171A1	PIM1
			PEX1	DTWD2							FAM188B	PITPNM3
			PGBD5	DUSP10							FAM3A	PKP2
			PIGX	DUSP3							FAM43A	PLEK2
			PIP4K2B	DVL2							FAM46B	PLEKHG5
			PIP4K2C	DYNC1I1							FAM46C	PMAIP1
			PISD	EDNRB							FAT3	PPL
			PITRM1	ENTHD1							FBLN2	PPP4R4
			PKD1L1	ENTPD6							FBN2	PRR16
			PLCL1	EPB41							FBXL18	PSD3
			POGK	EPM2A							FBXL19	PTGER4
			POLR1A	EPS15							FGFRL1	PTGES
			POLR3G	ETV5							FLRT2	PTHLH
			PPARGC1A	FAH							FLT1	PVRL1
			PPARGC1B	FAM102B							FOXC2	RAB3B
			PPY	FAM118A							FOXF1	RBP1
			PRCD	FAM134A							FREM2	RELB
			PRODH	FAM161A							FRMPD4	RIN2
			PROM1	FAM167B							FSCN1	RPSAP52
			PRPF4B	FAM174B							FZD4	S100A2
			PRRT4	FAM188A							G6PD	S100P
			PRUNE2	FAM53B							GADD45B	SAMD12
			PSCA	FAM69A							GAL3ST4	SCN2A
			PSMA7	FAM69B							GALNT13	SDR42E1
			PTP4A1	FAM69C							GAP43	SEC61B
			PTPN1	FAM81A							GBP2	SECTM1
			PYGL	FAM96A							GBP3	SEMA4B
			QTRTD1	FARP1							GEM	SERINC2
			RAB5C	FARP2							GFRA1	SFTA1P
			RAB7L1	FASN							GFRA2	SH2D3A
			RABEP1	FGD1							GLI2	SH3RF2
			RAN	FGD4							GLI3	SHB
			RASD2	FIG4							GLIS3	SIPA1L1
			RASEF	FLYWCH1							GNA12	SLC1A3
			RASSF2	FMN1							GPX3	SLC22A4
			RBM28	FN3K							GRK5	SLC25A37
			RBPMS2	FNIP2							GRM8	SLC38A1
			RDH8	FOXRED2							H19	SLC44A5
			RIMS4	FRMD4B							HAND2	SMOX
			RMND5A	FYCO1							HCG27	SPARC
			RNF114	G3BP2							HCP5	SPINT2
			RNF14	GAB2							HDGF	SQRDL
			RNLS	GAPDHS							HMGB2	ST14
			RPP25	GAS2L3							HOXA2	ST6GALNAC5
			SCGB1D2	GDPD5							HOXA3	SUSD2
			SCML4	GGA2							HOXB3	SYT12
			SERPINB9	GJA3							HS6ST3	SYT7
			SESTD1	GM2A							ID1	TACC2
			SHANK3	GMPR							IER2	TACSTD2
			SLC16A10	GNPDA1							IFI44	TBC1D2
			SLC24A4	GNPTAB							IFITM2	TET3
			SLC25A13	GPM6B							IGFBP5	TGFB2
			SLC25A32	GPNMB							IL18R1	TINAGL1
			SLC25A44	GPR137B							IL7R	TMC7
			SLC25A5	GPR143							INHA	TMEM154
			SLC35B4	GPR161							IQSEC2	TMEM184A
			SLC44A3	GRAMD4							ISY1	TNFAIP2
			SLC5A10	GREB1							ITGA11	TNFRSF9
			SMCR8	GRSF1							ITGA6	TNRC18
			SNCB	GYPC							JMJD1C	TP63
			SPACA3	GZF1							JUNB	TRERF1
			SRPK2	HADH							KCNE4	TRPS1
			SS18L1	HADHB							KCNK5	TSPAN2
			ST8SIA6	HAGHL							KCNQ3	TSPAN5
			STOX2	HDAC4							KDELR2	TUBA4A
			STX18	HEATR5A							KIAA1199	UNC5B
			SULT1C2	HEATR5B							KIAA1377	VEGFC
			SUPT5H	HELZ							KIF21B	WDR66
			SYNE2	HERC1							KIRREL3	WNT7B
			SYT14	HES6							KLHL4	ZCCHC24
			TCFL5	HEXA							KSR1	ZNF185
			TFRC	HHAT							LDB2
			TMEM199	HIBCH							LEPREL1
			TMEM33	HPS3							LIFR
			TMEM5	HPS4							LPHN3
			TNFAIP3	HRK							LPL
			TNS1	HS1BP3							LSP1
			TOB1	HSF4							LTBP4
			TOMM7	HSPA12A							LUC7L
			TRPM7	IDH3A							MAFK
			TTC39A	IDI1							MAML2
			UCKL1	IFT81							MAP2
			VAV3	IGF1R							MAP7D1
			VDAC1	IGSF11							MEIS3
			VPS11	IGSF8							MEX3D
			VPS8	IL12RB2							MGAT3
			WIPF3	IL17D							MICALL2
			WIPI1	IL6R							MLKL
			WNK2	ILKAP							MN1
			WWP1	INPP4B							MRC2
			YTHDF1	IREB2							MT1A
			ZCCHC9	IRF4							MT1X
			ZFAND6	ITPKB							MUC5B
			ZFP92	IVNS1ABP							MYADM
			ZNF114	KANK1							MYOZ2
			ZNF197	KAT2B							MYPN
			ZNF24	KCNAB2							NECAP2
			ZNF280A	KCNH1							NEGR1
			ZNF620	KCNN2							NFASC
			ZNF706	KCTD7							NFIC
				KIAA1211							NFIX
				KIAA1715							NID1
				KIAA1737							NLGN2
				KIF3C							NLGN4X
				KLF15							NME7
				KREMEN2							NOTCH1
				LAMA1							NOVA2
				LDLRAD3							NPTX1
				LGI3							NPTX2
				LONP2							NTNG2
				LONRF1							NTRK3
				LONRF3							OLFML2A
				LRRC16A							OPCML
				LYST							ORAI2
				LZTS1							OSBPL3
				MAD2L1BP							P4HA3
				MAFF							P4HTM
				MAN2A2							PAM
				MAP3K11							PARM1
				MAP3K3							PCBP3
				MBOAT1							PCDH12
				MBP							PCDH18
				MCC							PCDHA1
				MCOLN3							PCSK5
				MED15							PDE4A
				MED9							PDGFB
				MESDC1							PDZD2
				MESDC2							PKIG
				MET							PLEKHH3
				METTL9							PRAF2
				MFAP3L							PRIMA1
				MGST3							PRKCA
				MICAL1							PRR14
				MITF							PRTFDC1
				MLANA							PSME1
				MLPH							PTGS1
				MLXIP							PTN
				MOAP1							PTRF
				MOCS1							PXDN
				MREG							RAB40C
				MRPL44							RABL5
				MRS2							RAP1GAP2
				MSI2							RASSF1
				MTMR10							RBPJ
				MXI1							RCN1
				MYCBP2							RGS17
				MYLIP							RGS7
				MYO10							RNF152
				MYO1D							RPL13
				MYO5A							RTN1
				MYO9B							RUSC2
				NAB2							S100A5
				NAGLU							SALL1
				NAPG							SAMD11
				NARS2							SAP30
				NAV2							SCARA3
				NDUFA6							SCUBE3
				NEU1							SEC24D
				NEU3							SERPINA3
				NFYC							SERPINA5
				NHLRC3							SERPINH1
				NHSL1							SERTAD1
				NIT2							SETD7
				NPHP4							SGMS1
				NPLOC4							SH3KBP1
				NR4A3							SHISA5
				NRG3							SHISA9
				NT5DC3							SLC15A3
				NUP50							SLC16A3
				OCA2							SLC1A1
				OSBPL1A							SLC24A3
				OSBPL9							SLC35F3
				OSTM1							SLCO2A1
				OTUD7B							SLCO2B1
				P2RX4							SMAD7
				P2RX7							SMOC1
				PACSIN2							SORCS2
				PAG1							SOX11
				PARD6G							SPOCK1
				PARL							SSBP2
				PARVB							SSFA2
				PAX3							ST8SIA5
				PCMT1							STAC
				PDCD7							STX1B
				PDE8A							STX4
				PDZRN3							SULF1
				PEBP1							SULF2
				PELI2							SYNPO2
				PEPD							SYT1
				PER3							SYT6
				PFKFB2							SYTL5
				PFKM							TAC1
				PHACTR1							TAGLN2
				PHLPP1							TBXAS1
				PIK3CB							TCEA2
				PIK3CD							TLE4
				PIK3R3							TLL1
				PIKFYVE							TM4SF1
				PIP4K2A							TMEM44
				PIR							TMEM45A
				PLA2G6							TMEM63C
				PLD1							TMEM8B
				PLEKHF2							TNFAIP6
				PLEKHG3							TNFRSF11B
				PLEKHH1							TNNT1
				PLEKHO2							TOX
				PLSCR1							TOX2
				PLXNA1							TOX3
				PLXNC1							TRHDE
				PMEL							TRMT112
				PODXL2							TRPM4
				POMGNT1							TSPAN18
				POU3F1							TSPYL2
				PPFIA1							TUBB2B
				PPFIBP2							TYMP
				PPM1H							UBE2QL1
				PPP1R3B							UBXN1
				PPTC7							UNC13A
				PRELID2							UNC93B1
				PROS1							UTRN
				PRTG							VAV2
				PSAP							VCAN
				PSEN2							VIT
				PTCD3							WFDC2
				PTPRM							ZEB1
				PTTG1IP							ZFAND2A
				QDPR							ZFP36L1
				QPCT							ZMAT4
				RAB11FIP4							ZNF202
				RAB17							ZNF358
				RAB32							ZNF436
				RAB38							ZNF469
				RAB3A							ZNF48
				RAB6B							ZNF580
				RAB7A
				RAI1
				RAP1GAP
				RAP2B
				RAPGEF1
				RASSF3
				RENBP
				REV3L
				RGS12
				RGS20
				RHOQ
				RIPK4
				RLBP1
				RNF144A
				RNF144B
				RNF19B
				RPS6KA5
				RRAGC
				RRAGD
				RREB1
				RTN4R
				RUFY3
				RUNX3
				SAT1
				SCARB1
				SCD
				SDCBP
				SETDB2
				SFI1
				SFMBT1
				SGCD
				SGK1
				SGK3
				SGSH
				SIRPA
				SIRT5
				SLAMF7
				SLC11A2
				SLC15A4
				SLC19A2
				SLC1A4
				SLC24A5
				SLC25A16
				SLC25A4
				SLC26A11
				SLC37A1
				SLC38A7
				SLC43A3
				SLC45A2
				SLC6A17
				SLC7A4
				SLC7A8
				SMPDL3A
				SNCA
				SNX25
				SNX30
				SNX4
				SORT1
				SOX13
				SOX6
				SPATS1
				SPG21
				SPIRE1
				SPSB1
				SREBF2
				ST3GAL6
				ST6GALNAC3
				ST7
				STARD7
				STAT5A
				STK32A
				STOM
				STX3
				STX7
				STXBP1
				SWAP70
				TACC1
				TBC1D14
				TBC1D16
				TBC1D7
				TBCD
				TESK2
				TEX2
				TFAP2A
				TGFBR3
				TGFBRAP1
				TIMM50
				TIMP2
				TMCC2
				TMEM117
				TMEM144
				TMEM192
				TMEM201
				TMEM51
				TMEM64
				TMEM97
				TMEM98
				TMTC1
				TNFRSF14
				TPD52
				TPPP
				TRAF3IP2
				TRAK1
				TRAK2
				TRIM63
				TRPM1
				TSPAN10
				TSPAN14
				TTC3
				TTF2
				TTLL4
				TTYH2
				TUB
				TYR
				UAP1L1
				UBL3
				UHRF1BP1
				USP54
				VAT1
				VEPH1
				VLDLR
				VPS18
				VPS33B
				VPS53
				WASF3
				WDFY1
				WDR81
				WDR91
				WDSUB1
				XPNPEP1
				XRRA1
				XYLB
				ZADH2
				ZFYVE16
				ZFYVE26
				ZNF280B
				ZNF330
				ZNF697
				ZNF703
				ZNF704
				ZNF789
