# Supplementary material for: The MITF regulatory network in melanoma
Source: Pigment Cell Melanoma Res. 2022 Jul 9;35(5):517–33. doi: 10.1111/pcmr.13053 (PMC9545041; doi:10.1111/pcmr.13053)
Supplement: Supplementary file 7 — Table S3. [file PCMR-35-517-s001.xlsx]

## Sheet: list
Bait	Prey	PreyGene	Spec	SpecSum	AvgSpec	NumReplicates	ctrlCounts	AvgP	MaxP	FoldChange	BFDR
Mitf	109240538	PCGF1	4|5	9	4.5	2	0|0|0	1	1	45	0
Mitf	119829191	VPS33B	17|16	33	16.5	2	4|0|4	0.99	0.99	6.19	0
Mitf	145553971	MORC4	4|10	14	7	2	0|0|0	1	1	70	0
Mitf	145580615	KRI1	11|11	22	11	2	0|2|2	1	1	8.25	0
Mitf	148762969	MLL2	23|35	58	29	2	0|0|0	1	1	290	0
Mitf	156139122	TET1	4|7	11	5.5	2	0|0|0	1	1	55	0
Mitf	169234630	RBM11	3|4	7	3.5	2	0|0|0	0.99	1	35	0
Mitf	20127607	C14orf133	7|9	16	8	2	0|0|0	1	1	80	0
Mitf	24234683	USP11	11|17	28	14	2	0|0|0	1	1	140	0
Mitf	284413746	ZEB2	10|17	27	13.5	2	0|0|2	1	1	20.25	0
Mitf	297139703	ARID1B	18|26	44	22	2	0|0|3	1	1	22	0
Mitf	31652242	TCF20	18|37	55	27.5	2	4|0|3	1	1	11.79	0
Mitf	33356172	NBN	25|20	45	22.5	2	5|3|8	1	1	4.22	0
Mitf	38570115	ZNF362	5|5	10	5	2	0|0|0	1	1	50	0
Mitf	40807477	RAI1	2|7	9	4.5	2	0|0|0	0.96	1	45	0
Mitf	4505293	MYBL2	11|16	27	13.5	2	2|3|3	0.99	1	5.06	0
Mitf	4506399	RAE1	5|13	18	9	2	0|0|0	1	1	90	0
Mitf	4758472	GPS2	4|3	7	3.5	2	0|0|0	0.99	1	35	0
Mitf	48255898	SMARCA2	17|31	48	24	2	0|0|5	0.98	1	14.4	0
Mitf	49087132	SALL2	3|3	6	3	2	0|0|0	0.99	0.99	30	0
Mitf	5729858	NCOA2	8|7	15	7.5	2	2|0|0	0.97	0.98	11.25	0
Mitf	83641874	CPVL	6|8	14	7	2	2|0|2	0.97	1	5.25	0
Mitf	93141033	PAXIP1	8|11	19	9.5	2	0|0|0	1	1	95	0
Mitf	10337613	BCL7A	3|3	6	3	2	0|0|0	0.99	0.99	30	0
Mitf	109389358	TFAP2A	10|23	33	16.5	2	3|2|2	0.98	1	7.07	0
Mitf	4758090	NKX2-5	3|3	6	3	2	0|0|0	0.99	0.99	30	0
Mitf	119943104	CREBBP	15|28	43	21.5	2	0|0|0	1	1	215	0
Mitf	50345997	EP300	7|26	33	16.5	2	0|0|0	1	1	165	0
Mitf	13129130	C11orf49	3|4	7	3.5	2	0|0|0	0.99	1	35	0
Mitf	4758616	JUN	11|19	30	15	2	2|0|3	1	1	9	0
Mitf	149192855	PRRC2B	4|5	9	4.5	2	0|0|0	1	1	45	0
Mitf	157364943	MECOM	3|5	8	4	2	0|0|0	0.99	1	40	0
Mitf	157412280	ASH2L	2|6	8	4	2	0|0|0	0.96	1	40	0
Mitf	169234719	LIN54	6|8	14	7	2	0|0|0	1	1	70	0
Mitf	197927284	NFIA	5|11	16	8	2	0|0|0	1	1	80	0
Mitf	350529396	NFIC	2|7	9	4.5	2	0|0|0	0.96	1	45	0
Mitf	21264565	ARID1A	42|54	96	48	2	3|3|3	1	1	16	0
Mitf	331284176	NCOR2	24|45	69	34.5	2	5|0|3	1	1	12.94	0
Mitf	270132929	RREB1	14|19	33	16.5	2	0|0|0	1	1	165	0
Mitf	54112403	CHD7	18|21	39	19.5	2	6|3|7	0.99	1	3.66	0
Mitf	346223458	ATF3	3|15	18	9	2	0|0|0	0.99	1	90	0
Mitf	8659574	TFE3	8|16	24	12	2	0|0|0	1	1	120	0
Mitf	24307933	TFEB	7|7	14	7	2	0|0|0	1	1	70	0
Mitf	410442515	MEF2D	4|5	9	4.5	2	0|0|0	1	1	45	0
Mitf	47419911	TRIM24	16|21	37	18.5	2	0|0|0	1	1	185	0
Mitf	74136549	ARID5B	5|11	16	8	2	0|0|0	1	1	80	0
Mitf	7662092	ZNF536	8|20	28	14	2	2|0|2	1	1	10.5	0
Mitf	189011544	KDM6A	3|5	8	4	2	0|0|0	0.99	1	40	0
Mitf	31563338	FOXK2	3|3	6	3	2	0|0|0	0.99	0.99	30	0
Mitf	289547596	SATB2	2|8	10	5	2	0|0|0	0.96	1	50	0
Mitf	118722349	RBM12B	2|2	4	2	2	0|0|0	0.93	0.93	20	0.01
Mitf	157364934	FBRS	3|2	5	2.5	2	0|0|0	0.96	0.99	25	0.01
Mitf	19913408	TOP2B	14|18	32	16	2	0|0|5	0.95	0.97	9.6	0.01
Mitf	341915867	LOC100652741	14|22	36	18	2	6|4|3	0.95	1	4.15	0.01
Mitf	41350216	ALG1	2|2	4	2	2	0|0|0	0.93	0.93	20	0.01
Mitf	4502211	ARF6	2|2	4	2	2	0|0|0	0.93	0.93	20	0.01
Mitf	5454004	DPF2	2|4	6	3	2	0|0|0	0.96	1	30	0.01
Mitf	118442837	SALL1	3|2	5	2.5	2	0|0|0	0.96	0.99	25	0.01
Mitf	13376611	ZNF703	2|2	4	2	2	0|0|0	0.93	0.93	20	0.01
Mitf	18860920	ESRRA	2|2	4	2	2	0|0|0	0.93	0.93	20	0.01
Mitf	300796323	RBBP5	7|7	14	7	2	0|2|0	0.95	0.95	10.5	0.01
Mitf	32307128	NCOA6	13|17	30	15	2	5|0|0	0.93	0.96	9	0.01
Mitf	45331215	LZTS2	2|2	4	2	2	0|0|0	0.93	0.93	20	0.01
Mitf	7706637	PIAS1	2|4	6	3	2	0|0|0	0.96	1	30	0.01
Mitf	30023851	MED20	2|3	5	2.5	2	0|0|0	0.96	0.99	25	0.01
Mitf	18644886	FOXP1	2|5	7	3.5	2	0|0|0	0.96	1	35	0.01
Mitf	148763345	CDK11A	2|2	4	2	2	0|0|0	0.93	0.93	20	0.01
Mitf	116805342	HIVEP1	5|11	16	8	2	0|0|2	0.92	1	12	0.02
Mitf	183396783	BCOR	55|81	136	68	2	18|5|23	0.81	1	4.43	0.02
Mitf	197333879	KIAA0182	24|40	64	32	2	7|2|12	0.8	1	4.57	0.02
Mitf	331284125	EP400	18|38	56	28	2	8|0|7	0.82	1	5.6	0.02
Mitf	392494079	DBT	13|16	29	14.5	2	3|6|4	0.86	0.99	3.35	0.02
Mitf	110832843	TAF4	5|5	10	5	2	2|0|2	0.74	0.74	3.75	0.03
Mitf	321400107	CUX1	23|39	62	31	2	10|6|10	0.72	1	3.58	0.03
Mitf	17864090	AUTS2	4|4	8	4	2	2|0|0	0.7	0.7	6	0.04
Mitf	19923559	C11orf30	12|16	28	14	2	4|2|7	0.65	0.97	3.23	0.04
Mitf	219802034	NFRKB	4|12	16	8	2	2|0|2	0.69	1	6	0.04
Mitf	338753397	HLCS	4|12	16	8	2	2|2|0	0.69	1	6	0.04
Mitf	93102371	PBRM1	7|6	13	6.5	2	0|0|4	0.69	0.73	4.88	0.04
Mitf	133908629	SMARCD1	4|9	13	6.5	2	2|0|2	0.69	1	4.88	0.04
Mitf	4885193	ARID3A	22|34	56	28	2	12|7|6	0.7	1	3.36	0.04
Mitf	24497603	NUP62	5|5	10	5	2	0|3|0	0.65	0.65	5	0.05
Mitf	42544172	ELF2	3|8	11	5.5	2	0|0|3	0.62	0.88	5.5	0.05
Mitf	9966764	LYPLA2	7|2	9	4.5	2	0|0|2	0.63	0.95	6.75	0.05
Mitf	142976638	SIX4	4|3	7	3.5	2	2|0|0	0.61	0.7	5.25	0.05
Mitf	112421108	CIC	13|21	34	17	2	5|0|8	0.59	0.92	3.92	0.06
Mitf	209977080	RCOR3	5|6	11	5.5	2	0|0|4	0.59	0.64	4.12	0.06
Mitf	22538431	CTSB	3|3	6	3	2	2|0|0	0.52	0.52	4.5	0.07
Mitf	74027249	TRIM33	5|11	16	8	2	3|2|2	0.53	0.99	3.43	0.07
Mitf	118600981	JMJD1C	129|196	325	162.5	2	45|22|49	0.53	1	4.2	0.07
Mitf	148536864	SMARCD2	8|18	26	13	2	5|3|2	0.56	1	3.9	0.07
Mitf	27545326	SMARCB1	11|22	33	16.5	2	6|3|8	0.5	1	2.91	0.08
Mitf	27477041	AP2A2	4|2	6	3	2	0|2|0	0.51	0.7	4.5	0.08
Mitf	54112382	KDM2B	6|24	30	15	2	3|2|4	0.51	1	5	0.08
Mitf	116805348	TNRC6A	0|9	9	4.5	2	0|0|0	0.5	1	45	0.09
Mitf	13124875	MYH11	0|9	9	4.5	2	0|0|0	0.5	1	45	0.09
Mitf	226371620	TCF7L2	0|9	9	4.5	2	0|0|0	0.5	1	45	0.09
Mitf	5729850	GNAI3	6|0	6	3	2	0|0|0	0.5	1	30	0.1
Mitf	153792074	PRR12	0|6	6	3	2	0|0|0	0.5	1	30	0.1
Mitf	24497453	NUP88	0|7	7	3.5	2	0|0|0	0.5	1	35	0.1
Mitf	71725360	ZNF609	0|6	6	3	2	0|0|0	0.5	1	30	0.1
Mitf	28558979	MED27	0|6	6	3	2	0|0|0	0.5	1	30	0.1
Mitf	397139371	TIMM23B	0|6	6	3	2	0|0|0	0.5	1	30	0.1
Mitf	192807312	SMARCA4	37|69	106	53	2	21|11|23	0.5	1	2.89	0.11
Mitf	56160511	56160511	0|5	5	2.5	2	0|0|0	0.5	1	25	0.12
Mitf	296939600	WNK1	4|0	4	2	2	0|0|0	0.5	1	20	0.13
Mitf	5453638	ARID3B	43|70	113	56.5	2	19|13|27	0.5	1	2.87	0.13
Mitf	224586882	CSDA	4|0	4	2	2	0|0|0	0.5	1	20	0.13
Mitf	154800487	ERLIN1	4|0	4	2	2	0|0|0	0.5	1	20	0.13
Mitf	195972879	TMEM194A	0|4	4	2	2	0|0|0	0.5	1	20	0.13
Mitf	196114999	SATB1	0|4	4	2	2	0|0|0	0.5	1	20	0.13
Mitf	23510377	KANK1	0|4	4	2	2	0|0|0	0.5	1	20	0.13
Mitf	25777711	SKP1	0|4	4	2	2	0|0|0	0.5	1	20	0.13
Mitf	8922633	HMG20A	0|4	4	2	2	0|0|0	0.5	1	20	0.13
Mitf	17738285	ZKSCAN4	0|4	4	2	2	0|0|0	0.5	1	20	0.13
Mitf	24497554	HOXA13	0|4	4	2	2	0|0|0	0.5	1	20	0.13
Mitf	376319224	SSBP2	0|4	4	2	2	0|0|0	0.5	1	20	0.13
Mitf	5803177	SNTB2	0|4	4	2	2	0|0|0	0.5	1	20	0.13
Mitf	112807226	C14orf43	3|0	3	1.5	2	0|0|0	0.49	0.99	15	0.17
Mitf	33620755	YEATS2	21|34	55	27.5	2	13|3|9	0.49	0.97	3.3	0.17
Mitf	118766339	NKX2-1	3|0	3	1.5	2	0|0|0	0.49	0.99	15	0.17
Mitf	223029410	TLN1	3|0	3	1.5	2	0|0|0	0.49	0.99	15	0.17
Mitf	4885377	HIST1H1D	3|0	3	1.5	2	0|0|0	0.49	0.99	15	0.17
Mitf	4507447	TFAP4	3|0	3	1.5	2	0|0|0	0.49	0.99	15	0.17
Mitf	29789367	FOXP4	3|0	3	1.5	2	0|0|0	0.49	0.99	15	0.17
Mitf	119709822	CASZ1	0|3	3	1.5	2	0|0|0	0.49	0.99	15	0.17
Mitf	14043024	BAG3	0|3	3	1.5	2	0|0|0	0.49	0.99	15	0.17
Mitf	168823443	RAD54L2	0|3	3	1.5	2	0|0|0	0.49	0.99	15	0.17
Mitf	187828902	TP73	0|3	3	1.5	2	0|0|0	0.49	0.99	15	0.17
Mitf	291490683	NCOA3	0|3	3	1.5	2	0|0|0	0.49	0.99	15	0.17
Mitf	54792138	HELZ	0|3	3	1.5	2	0|0|0	0.49	0.99	15	0.17
Mitf	55743124	LRIF1	0|3	3	1.5	2	0|0|0	0.49	0.99	15	0.17
Mitf	55769548	PHF14	0|3	3	1.5	2	0|0|0	0.49	0.99	15	0.17
Mitf	119395716	FOXC1	0|3	3	1.5	2	0|0|0	0.49	0.99	15	0.17
Mitf	194239643	ATF7	0|3	3	1.5	2	0|0|0	0.49	0.99	15	0.17
Mitf	251831112	ATP6	0|3	3	1.5	2	0|0|0	0.49	0.99	15	0.17
Mitf	56160509	56160509	0|3	3	1.5	2	0|0|0	0.49	0.99	15	0.17
Mitf	58761530	PCGF6	0|3	3	1.5	2	0|0|0	0.49	0.99	15	0.17
Mitf	89257348	MNX1	0|3	3	1.5	2	0|0|0	0.49	0.99	15	0.17
Mitf	209180475	ZNF384	0|3	3	1.5	2	0|0|0	0.49	0.99	15	0.17
Mitf	62241011	AKT1	0|3	3	1.5	2	0|0|0	0.49	0.99	15	0.17
Mitf	148664186	PKP2	5|9	14	7	2	2|2|3	0.49	0.91	3	0.22
Mitf	21264365	NUP98	3|8	11	5.5	2	0|0|4	0.49	0.79	4.12	0.22
Mitf	30089997	ACTL6A	11|18	29	14.5	2	8|2|5	0.47	0.92	2.9	0.22
Mitf	157384982	TLE3	7|7	14	7	2	2|2|3	0.48	0.48	3	0.22
Mitf	33620747	MYEF2	0|6	6	3	2	2|2|0	0.47	0.93	2.25	0.22
Mitf	41152093	ZNF644	0|8	8	4	2	0|0|2	0.49	0.98	6	0.22
Mitf	34335272	PROCR	2|0	2	1	2	0|0|0	0.46	0.93	10	0.23
Mitf	153945755	ZNF608	2|0	2	1	2	0|0|0	0.46	0.93	10	0.23
Mitf	19745184	CREB1	2|0	2	1	2	0|0|0	0.46	0.93	10	0.23
Mitf	21361416	RRAS2	2|0	2	1	2	0|0|0	0.46	0.93	10	0.23
Mitf	88953571	POTEI	2|0	2	1	2	0|0|0	0.46	0.93	10	0.23
Mitf	37620163	ANKHD1-EIF4EBP3	2|0	2	1	2	0|0|0	0.46	0.93	10	0.23
Mitf	56160531	56160531	2|0	2	1	2	0|0|0	0.46	0.93	10	0.23
Mitf	105990539	NEFL	2|0	2	1	2	0|0|0	0.46	0.93	10	0.23
Mitf	14589900	MAP2K6	2|0	2	1	2	0|0|0	0.46	0.93	10	0.23
Mitf	339275974	AKAP1	2|0	2	1	2	0|0|0	0.46	0.93	10	0.23
Mitf	39725636	TMED9	2|0	2	1	2	0|0|0	0.46	0.93	10	0.23
Mitf	7661922	RAB21	2|0	2	1	2	0|0|0	0.46	0.93	10	0.23
Mitf	388998877	TTN	2|0	2	1	2	0|0|0	0.46	0.93	10	0.23
Mitf	17388799	DNAJB6	2|0	2	1	2	0|0|0	0.46	0.93	10	0.23
Mitf	115647981	QSER1	0|2	2	1	2	0|0|0	0.46	0.93	10	0.23
Mitf	116875826	HDDC2	0|2	2	1	2	0|0|0	0.46	0.93	10	0.23
Mitf	145580626	E2F7	0|2	2	1	2	0|0|0	0.46	0.93	10	0.23
Mitf	149999352	FOXP2	0|2	2	1	2	0|0|0	0.46	0.93	10	0.23
Mitf	226529917	TPI1	0|2	2	1	2	0|0|0	0.46	0.93	10	0.23
Mitf	26667257	EYA4	0|2	2	1	2	0|0|0	0.46	0.93	10	0.23
Mitf	296179431	BCORL1	0|2	2	1	2	0|0|0	0.46	0.93	10	0.23
Mitf	31377562	HAUS6	0|2	2	1	2	0|0|0	0.46	0.93	10	0.23
Mitf	32528282	ACOT7	0|2	2	1	2	0|0|0	0.46	0.93	10	0.23
Mitf	38201661	ING1	0|2	2	1	2	0|0|0	0.46	0.93	10	0.23
Mitf	4503381	DR1	0|2	2	1	2	0|0|0	0.46	0.93	10	0.23
Mitf	4506181	PSMA2	0|2	2	1	2	0|0|0	0.46	0.93	10	0.23
Mitf	5031579	AKAP8	0|2	2	1	2	0|0|0	0.46	0.93	10	0.23
Mitf	5729838	YEATS4	0|2	2	1	2	0|0|0	0.46	0.93	10	0.23
Mitf	5730085	DYNLT1	0|2	2	1	2	0|0|0	0.46	0.93	10	0.23
Mitf	90652851	TRPS1	0|2	2	1	2	0|0|0	0.46	0.93	10	0.23
Mitf	21541824	TLE1	0|2	2	1	2	0|0|0	0.46	0.93	10	0.23
Mitf	21361183	PITX2	0|2	2	1	2	0|0|0	0.46	0.93	10	0.23
Mitf	22095331	KIAA0090	0|2	2	1	2	0|0|0	0.46	0.93	10	0.23
Mitf	41327730	CNN2	0|2	2	1	2	0|0|0	0.46	0.93	10	0.23
Mitf	42794752	ACSL3	0|2	2	1	2	0|0|0	0.46	0.93	10	0.23
Mitf	157426823	NKX2-4	0|2	2	1	2	0|0|0	0.46	0.93	10	0.23
Mitf	32528295	RPS6KA5	0|2	2	1	2	0|0|0	0.46	0.93	10	0.23
Mitf	21536485	HIRA	0|2	2	1	2	0|0|0	0.46	0.93	10	0.23
Mitf	236459851	UBN2	0|2	2	1	2	0|0|0	0.46	0.93	10	0.23
Mitf	375493513	KIAA0391	0|2	2	1	2	0|0|0	0.46	0.93	10	0.23
Mitf	194733742	WHSC2	0|2	2	1	2	0|0|0	0.46	0.93	10	0.23
Mitf	28875797	CHTOP	0|2	2	1	2	0|0|0	0.46	0.93	10	0.23
Mitf	356582519	CEBPG	0|2	2	1	2	0|0|0	0.46	0.93	10	0.23
Mitf	332205931	KAT5	0|2	2	1	2	0|0|0	0.46	0.93	10	0.23
Mitf	269846807	SBNO1	0|2	2	1	2	0|0|0	0.46	0.93	10	0.23
Mitf	38201655	ING3	0|2	2	1	2	0|0|0	0.46	0.93	10	0.23
Mitf	4557843	RFX5	0|2	2	1	2	0|0|0	0.46	0.93	10	0.23
Mitf	11596859	MRPL17	0|2	2	1	2	0|0|0	0.46	0.93	10	0.23
Mitf	13324688	WDR11	0|2	2	1	2	0|0|0	0.46	0.93	10	0.23
Mitf	214831601	GTF2H1	0|2	2	1	2	0|0|0	0.46	0.93	10	0.23
Mitf	5453880	ANP32A	0|2	2	1	2	0|0|0	0.46	0.93	10	0.23
Mitf	13491166	PUM1	0|2	2	1	2	0|0|0	0.46	0.93	10	0.23
Mitf	155030234	DROSHA	0|2	2	1	2	0|0|0	0.46	0.93	10	0.23
Mitf	113930703	EBF2	0|2	2	1	2	0|0|0	0.46	0.93	10	0.23
Mitf	4506401	RAF1	0|2	2	1	2	0|0|0	0.46	0.93	10	0.23
Mitf	38454194	TUBGCP4	0|2	2	1	2	0|0|0	0.46	0.93	10	0.23
Mitf	126116596	ASPM	0|2	2	1	2	0|0|0	0.46	0.93	10	0.23
Mitf	219842212	PPP1R12A	0|2	2	1	2	0|0|0	0.46	0.93	10	0.23
Mitf	48762942	HIP1R	0|2	2	1	2	0|0|0	0.46	0.93	10	0.23
Mitf	7110593	FLI1	0|2	2	1	2	0|0|0	0.46	0.93	10	0.23
Mitf	4505371	NDUFS8	0|2	2	1	2	0|0|0	0.46	0.93	10	0.23
Mitf	39753961	IQGAP3	0|2	2	1	2	0|0|0	0.46	0.93	10	0.23
Mitf	62750347	HDAC5	0|2	2	1	2	0|0|0	0.46	0.93	10	0.23
Mitf	32129209	RAP2C	6|0	6	3	2	2|0|0	0.46	0.91	4.5	0.3
Mitf	134142062	ACACB	45|61	106	53	2	23|7|20	0.45	0.89	3.18	0.3
Mitf	109637795	E2F6	2|3	5	2.5	2	0|0|2	0.42	0.52	3.75	0.31
Mitf	189083772	GSN	12|2	14	7	2	0|7|0	0.39	0.78	3	0.31
Mitf	19923597	SAP130	5|15	20	10	2	4|5|6	0.4	0.8	2	0.31
Mitf	21264355	SMARCE1	14|20	34	17	2	5|6|10	0.39	0.79	2.43	0.31
Mitf	23308693	ZBTB9	4|6	10	5	2	2|0|3	0.39	0.63	3	0.31
Mitf	28372563	GAS2L3	14|2	16	8	2	0|8|0	0.4	0.8	3	0.31
Mitf	300360505	IPO8	2|14	16	8	2	5|0|5	0.43	0.86	2.4	0.31
Mitf	36950991	NR2C2	3|5	8	4	2	2|2|0	0.43	0.74	3	0.31
Mitf	5031597	ARPC3	9|0	9	4.5	2	0|4|0	0.42	0.84	3.38	0.31
Mitf	20149496	EFHD1	14|0	14	7	2	0|9|0	0.38	0.77	2.33	0.31
Mitf	7662010	ZNF516	2|3	5	2.5	2	0|0|2	0.42	0.52	3.75	0.31
Mitf	5031975	PAK4	2|3	5	2.5	2	0|2|0	0.42	0.52	3.75	0.31
Mitf	56549668	ARID2	2|3	5	2.5	2	2|0|0	0.42	0.52	3.75	0.31
Mitf	50053795	EIF4B	0|6	6	3	2	0|4|0	0.32	0.64	2.25	0.32
Mitf	188536047	SMARCC1	8|21	29	14.5	2	8|6|9	0.31	0.61	1.89	0.33
Mitf	5031601	ARPC1B	6|0	6	3	2	0|5|0	0.26	0.53	1.8	0.33
Mitf	51479192	RING1	4|3	7	3.5	2	0|0|4	0.28	0.37	2.62	0.33
Mitf	388240801	LMNB2	0|4	4	2	2	0|3|0	0.27	0.53	2	0.33
Mitf	14790190	SPEN	15|28	43	21.5	2	10|0|14	0.23	0.47	2.69	0.34
Mitf	6912752	ZNF281	11|19	30	15	2	9|4|8	0.26	0.52	2.14	0.34
Mitf	22538461	NCOR1	24|27	51	25.5	2	8|3|14	0.25	0.4	3.06	0.34
Mitf	162287326	LYN	11|2	13	6.5	2	0|10|0	0.23	0.46	1.95	0.34
Mitf	384229053	FBXO7	3|0	3	1.5	2	2|0|0	0.26	0.52	2.25	0.34
Mitf	10835057	NAA10	0|3	3	1.5	2	0|0|2	0.26	0.52	2.25	0.34
Mitf	169234787	KANSL3	0|3	3	1.5	2	0|0|2	0.26	0.52	2.25	0.34
Mitf	189491739	NR2C1	0|3	3	1.5	2	0|0|2	0.26	0.52	2.25	0.34
Mitf	23503295	CSNK2B	0|3	3	1.5	2	2|0|0	0.26	0.52	2.25	0.34
Mitf	5453690	DNAJB1	0|3	3	1.5	2	2|0|0	0.26	0.52	2.25	0.34
Mitf	6912630	IFIT5	0|3	3	1.5	2	2|0|0	0.26	0.52	2.25	0.34
Mitf	308044526	ANKHD1	0|3	3	1.5	2	2|0|0	0.26	0.52	2.25	0.34
Mitf	4505813	DYNLL1	0|7	7	3.5	2	2|2|3	0.24	0.48	1.5	0.34
Mitf	13123776	DMAP1	3|6	9	4.5	2	2|2|2	0.22	0.43	2.25	0.35
Mitf	153945715	MYO5C	24|0	24	12	2	0|21|0	0.2	0.4	1.71	0.35
Mitf	4757702	EIF4E2	2|5	7	3.5	2	2|0|3	0.19	0.36	2.1	0.35
Mitf	105990514	FLNB	7|4	11	5.5	2	4|3|0	0.19	0.36	2.36	0.35
Mitf	208973238	YWHAZ	4|4	8	4	2	0|5|0	0.22	0.22	2.4	0.35
Mitf	4501881	ACTA1	88|51	139	69.5	2	34|0|35	0.2	0.41	3.02	0.35
Mitf	316983124	RPL36A	4|11	15	7.5	2	3|0|7	0.22	0.44	2.25	0.35
Mitf	4504041	GNAI2	5|0	5	2.5	2	0|5|0	0.19	0.38	1.5	0.35
Mitf	22748747	LSM12	2|4	6	3	2	0|0|4	0.22	0.37	2.25	0.35
Mitf	13569956	ARPC5L	3|0	3	1.5	2	0|3|0	0.18	0.35	1.5	0.36
Mitf	18765729	SNAP23	14|2	16	8	2	3|10|0	0.18	0.37	1.85	0.36
Mitf	291219913	BRD7	2|7	9	4.5	2	4|0|3	0.18	0.36	1.93	0.36
Mitf	28827782	ZHX3	0|3	3	1.5	2	0|0|3	0.18	0.35	1.5	0.36
Mitf	23238211	ARPC2	22|4	26	13	2	2|18|0	0.16	0.32	1.95	0.37
Mitf	256017159	MGA	21|34	55	27.5	2	11|3|17	0.16	0.32	2.66	0.37
Mitf	4758648	KIF5B	2|0	2	1	2	2|0|0	0.16	0.31	1.5	0.37
Mitf	355390313	SCRIB	2|0	2	1	2	0|0|2	0.16	0.31	1.5	0.37
Mitf	93141029	PALM	2|0	2	1	2	0|2|0	0.16	0.31	1.5	0.37
Mitf	10863925	POLR2L	0|2	2	1	2	0|0|2	0.16	0.31	1.5	0.37
Mitf	300116159	ORC4	0|2	2	1	2	2|0|0	0.16	0.31	1.5	0.37
Mitf	347360922	TRRAP	0|2	2	1	2	2|0|0	0.16	0.31	1.5	0.37
Mitf	440309849	RAB13	0|2	2	1	2	0|0|2	0.16	0.31	1.5	0.37
Mitf	30578418	SFXN2	0|2	2	1	2	0|2|0	0.16	0.31	1.5	0.37
Mitf	197313665	CDC7	0|2	2	1	2	0|0|2	0.16	0.31	1.5	0.37
Mitf	197333811	URB2	0|2	2	1	2	2|0|0	0.16	0.31	1.5	0.37
Mitf	117553608	SLC39A7	0|2	2	1	2	2|0|0	0.16	0.31	1.5	0.37
Mitf	13899317	SH3BGRL2	6|0	6	3	2	0|7|0	0.11	0.23	1.29	0.39
Mitf	24308227	ZNF687	5|7	12	6	2	0|0|8	0.14	0.22	2.25	0.39
Mitf	5902122	SPTBN2	18|0	18	9	2	0|17|0	0.15	0.31	1.59	0.39
Mitf	19923315	SHMT2	4|10	14	7	2	0|8|2	0.15	0.3	2.1	0.39
Mitf	14861834	CECR5	2|0	2	1	2	3|0|0	0.08	0.16	1	0.4
Mitf	33946327	NUP214	41|58	99	49.5	2	14|20|27	0.09	0.17	2.43	0.4
Mitf	4504517	HSPB1	3|6	9	4.5	2	3|0|4	0.09	0.18	1.93	0.4
Mitf	4885153	CRKL	6|9	15	7.5	2	5|0|5	0.1	0.18	2.25	0.4
Mitf	13899241	AIF1L	28|5	33	16.5	2	4|22|0	0.1	0.2	1.9	0.4
Mitf	212549753	CAMK2D	2|6	8	4	2	0|3|4	0.09	0.18	1.71	0.4
Mitf	38683807	ANKRD17	2|0	2	1	2	0|0|3	0.08	0.16	1	0.4
Mitf	5031749	HMGN2	2|0	2	1	2	0|3|0	0.08	0.16	1	0.4
Mitf	163965364	NACA	2|0	2	1	2	0|3|0	0.08	0.16	1	0.4
Mitf	315707006	PGM3	3|0	3	1.5	2	0|0|4	0.1	0.2	1.12	0.4
Mitf	226246554	CCDC168	2|0	2	1	2	0|3|0	0.08	0.16	1	0.4
Mitf	123173766	TPGS1	0|9	9	4.5	2	7|0|3	0.09	0.17	1.35	0.4
Mitf	316983154	NDUFS1	0|2	2	1	2	0|0|3	0.08	0.16	1	0.4
Mitf	50592996	TUBB3	0|3	3	1.5	2	0|0|4	0.1	0.2	1.12	0.4
Mitf	24308400	MCU	0|2	2	1	2	0|0|3	0.08	0.16	1	0.4
Mitf	4759050	RPS6KA3	0|2	2	1	2	3|0|0	0.08	0.16	1	0.4
Mitf	6912478	KPNA6	0|2	2	1	2	0|0|3	0.08	0.16	1	0.4
Mitf	5453974	PKN2	0|2	2	1	2	3|0|0	0.08	0.16	1	0.4
Mitf	21361122	FHL1	0|2	2	1	2	0|3|0	0.08	0.16	1	0.4
Mitf	13123772	CNOT10	0|2	2	1	2	3|0|0	0.08	0.16	1	0.4
Mitf	32483377	PRDX3	0|2	2	1	2	0|3|0	0.08	0.16	1	0.4
Mitf	13376810	EPC1	0|2	2	1	2	3|0|0	0.08	0.16	1	0.4
Mitf	4557237	ACAT1	0|2	2	1	2	0|0|3	0.08	0.16	1	0.4
Mitf	209862871	TRMT1	0|2	2	1	2	0|0|3	0.08	0.16	1	0.4
Mitf	240849501	FYTTD1	2|3	5	2.5	2	2|0|2	0.08	0.12	1.88	0.42
Mitf	4502227	ARL1	2|3	5	2.5	2	2|2|0	0.08	0.12	1.88	0.42
Mitf	4503659	FAU	3|0	3	1.5	2	0|2|2	0.06	0.12	1.12	0.42
Mitf	51036603	GNG12	12|4	16	8	2	4|9|0	0.08	0.15	1.85	0.42
Mitf	8392875	C16orf80	3|0	3	1.5	2	2|0|2	0.06	0.12	1.12	0.42
Mitf	14702171	POLR2C	0|4	4	2	2	2|0|3	0.08	0.15	1.2	0.42
Mitf	226342869	TBC1D15	0|3	3	1.5	2	2|0|2	0.06	0.12	1.12	0.42
Mitf	41406097	DVL3	0|4	4	2	2	2|0|3	0.08	0.15	1.2	0.42
Mitf	108936958	DCAF7	6|4	10	5	2	3|3|2	0.04	0.08	1.88	0.43
Mitf	11321634	CD2AP	3|0	3	1.5	2	5|0|0	0.04	0.09	0.9	0.43
Mitf	116875765	TJP1	30|0	30	15	2	0|29|0	0.06	0.11	1.55	0.43
Mitf	148529011	CORO2B	7|0	7	3.5	2	2|7|0	0.04	0.09	1.17	0.43
Mitf	31711992	DLAT	2|3	5	2.5	2	5|0|0	0.06	0.09	1.5	0.43
Mitf	4885487	MLF2	5|9	14	7	2	6|0|5	0.04	0.08	1.91	0.43
Mitf	5453998	IPO7	15|25	40	20	2	7|4|15	0.04	0.09	2.31	0.43
Mitf	156766043	GIGYF2	7|10	17	8.5	2	3|2|7	0.05	0.1	2.12	0.43
Mitf	4506651	RPL36AL	5|0	5	2.5	2	7|0|0	0.06	0.11	1.07	0.43
Mitf	5031593	ARPC5	5|0	5	2.5	2	0|7|0	0.06	0.11	1.07	0.43
Mitf	337756501	MTHFD1L	2|8	10	5	2	2|0|8	0.05	0.09	1.5	0.43
Mitf	28173554	HIST3H2BB	0|5	5	2.5	2	0|0|7	0.06	0.11	1.07	0.43
Mitf	32189392	PRDX2	0|3	3	1.5	2	0|5|0	0.04	0.09	0.9	0.43
Mitf	308044580	HSDL2	2|0	2	1	2	0|0|4	0.03	0.07	0.75	0.44
Mitf	4757836	BAP1	3|5	8	4	2	4|3|0	0.04	0.07	1.71	0.44
Mitf	127138957	TSHZ3	3|6	9	4.5	2	4|0|4	0.04	0.08	1.69	0.44
Mitf	15991827	HK1	2|6	8	4	2	3|0|5	0.04	0.08	1.5	0.44
Mitf	109809739	LARP7	2|0	2	1	2	0|0|4	0.03	0.07	0.75	0.44
Mitf	14670268	RDBP	0|2	2	1	2	0|0|4	0.03	0.07	0.75	0.44
Mitf	40807471	TTF2	0|2	2	1	2	0|0|4	0.03	0.07	0.75	0.44
Mitf	13654270	LAS1L	0|6	6	3	2	4|0|4	0.04	0.08	1.12	0.44
Mitf	24308127	DNAJC10	0|5	5	2.5	2	4|0|3	0.03	0.07	1.07	0.44
Mitf	54859722	NUP160	0|2	2	1	2	0|0|4	0.03	0.07	0.75	0.44
Mitf	22907052	ARPC1A	8|3	11	5.5	2	0|11|0	0.03	0.05	1.5	0.45
Mitf	344925845	RCOR1	12|13	25	12.5	2	9|0|7	0.02	0.03	2.34	0.45
Mitf	41281453	SLK	3|2	5	2.5	2	2|0|3	0.03	0.05	1.5	0.45
Mitf	6005846	TWF2	8|0	8	4	2	0|11|0	0.03	0.05	1.09	0.45
Mitf	162951877	SCIN	6|2	8	4	2	0|9|0	0.03	0.05	1.33	0.45
Mitf	296010983	ABI1	2|3	5	2.5	2	2|0|3	0.03	0.05	1.5	0.45
Mitf	44890068	ZMYM4	14|19	33	16.5	2	11|5|8	0.03	0.06	2.06	0.45
Mitf	153945846	ITPR3	0|4	4	2	2	4|2|0	0.03	0.06	1	0.45
Mitf	14211889	DPY30	8|6	14	7	2	3|4|4	0.02	0.04	1.91	0.46
Mitf	5729953	NUDC	5|8	13	6.5	2	3|6|2	0.02	0.04	1.77	0.46
Mitf	5031569	ACTR1A	7|4	11	5.5	2	0|7|3	0.02	0.04	1.65	0.46
Mitf	117938759	GNAS	3|0	3	1.5	2	0|6|0	0.02	0.03	0.75	0.46
Mitf	24797106	FAF2	3|0	3	1.5	2	0|0|6	0.02	0.03	0.75	0.46
Mitf	134142826	PCM1	0|3	3	1.5	2	2|0|3	0.02	0.05	0.9	0.46
Mitf	5579478	MAP2K1	0|3	3	1.5	2	3|0|2	0.02	0.05	0.9	0.46
Mitf	4758504	HSD17B10	0|3	3	1.5	2	3|0|2	0.02	0.05	0.9	0.46
Mitf	32129199	SARNP	0|3	3	1.5	2	0|2|3	0.02	0.05	0.9	0.46
Mitf	193794814	ALDOA	0|3	3	1.5	2	0|6|0	0.02	0.03	0.75	0.46
Mitf	16418383	NACC1	4|5	9	4.5	2	2|2|4	0.01	0.02	1.69	0.47
Mitf	32307148	OGT	9|15	24	12	2	10|0|8	0.02	0.03	2	0.47
Mitf	5032007	PURA	2|7	9	4.5	2	5|0|5	0.02	0.03	1.35	0.47
Mitf	31377750	YTHDF1	2|0	2	1	2	2|0|2	0.02	0.03	0.75	0.47
Mitf	29540531	SULT1A1	4|3	7	3.5	2	5|0|2	0.02	0.03	1.5	0.47
Mitf	5031571	ACTR2	18|4	22	11	2	4|13|4	0.01	0.03	1.57	0.47
Mitf	4506003	PPP1CA	2|0	2	1	2	2|0|2	0.02	0.03	0.75	0.47
Mitf	207029415	RBBP4	5|4	9	4.5	2	2|2|4	0.01	0.02	1.69	0.47
Mitf	42544185	LGALS8	2|0	2	1	2	2|2|0	0.02	0.03	0.75	0.47
Mitf	4506717	RPS29	2|0	2	1	2	2|0|2	0.02	0.03	0.75	0.47
Mitf	187475373	CSK	0|2	2	1	2	2|0|2	0.02	0.03	0.75	0.47
Mitf	261878478	DHX40	0|5	5	2.5	2	3|0|5	0.01	0.03	0.94	0.47
Mitf	6005900	TFDP1	0|6	6	3	2	3|0|6	0.02	0.03	1	0.47
Mitf	8393009	C11orf2	0|2	2	1	2	2|0|2	0.02	0.03	0.75	0.47
Mitf	11386183	WASF2	0|2	2	1	2	0|2|2	0.02	0.03	0.75	0.47
Mitf	171184400	ABCB10	0|2	2	1	2	0|2|2	0.02	0.03	0.75	0.47
Mitf	282165814	TMED5	0|2	2	1	2	2|0|2	0.02	0.03	0.75	0.47
Mitf	12597653	NT5DC2	4|4	8	4	2	3|0|5	0.01	0.01	1.5	0.48
Mitf	193083120	TOMM40	3|0	3	1.5	2	4|2|0	0.01	0.02	0.75	0.48
Mitf	332000015	PRKAG1	2|3	5	2.5	2	4|2|0	0.01	0.02	1.25	0.48
Mitf	348041302	PI4KA	2|3	5	2.5	2	2|0|4	0.01	0.02	1.25	0.48
Mitf	15147337	UBR5	0|4	4	2	2	4|0|3	0.01	0.02	0.86	0.48
Mitf	4506051	PRIM1	0|3	3	1.5	2	4|0|2	0.01	0.02	0.75	0.48
Mitf	4885105	CHAF1B	0|3	3	1.5	2	0|2|4	0.01	0.02	0.75	0.48
Mitf	157694499	ZBTB10	0|3	3	1.5	2	4|0|2	0.01	0.02	0.75	0.48
Mitf	145580575	CTBP2	5|6	11	5.5	2	4|0|6	0.01	0.01	1.65	0.49
Mitf	151301215	WIZ	9|18	27	13.5	2	9|5|10	0.01	0.01	1.69	0.49
Mitf	283046701	LARP4	3|0	3	1.5	2	2|2|2	0.01	0.01	0.75	0.49
Mitf	4504011	GCLM	2|0	2	1	2	3|0|2	0.01	0.01	0.6	0.49
Mitf	4505117	MBD2	2|3	5	2.5	2	3|0|3	0.01	0.02	1.25	0.49
Mitf	4506715	RPS28	2|0	2	1	2	2|3|0	0.01	0.01	0.6	0.49
Mitf	49472841	AKAP8L	4|5	9	4.5	2	5|0|4	0.01	0.01	1.5	0.49
Mitf	10800140	HIST1H2BB	4|0	4	2	2	8|0|0	0.01	0.02	0.75	0.49
Mitf	146219843	SRCAP	0|2	2	1	2	2|0|3	0.01	0.01	0.6	0.49
Mitf	4505067	MAD2L1	0|2	2	1	2	3|2|0	0.01	0.01	0.6	0.49
Mitf	4505689	PDK1	0|2	2	1	2	2|0|3	0.01	0.01	0.6	0.49
Mitf	59859885	RPSA	0|2	2	1	2	0|3|2	0.01	0.01	0.6	0.49
Mitf	4506005	PPP1CB	0|2	2	1	2	3|0|2	0.01	0.01	0.6	0.49
Mitf	4506127	PRPS1	0|3	3	1.5	2	3|0|3	0.01	0.02	0.75	0.49
Mitf	312434013	KAT7	0|2	2	1	2	2|0|3	0.01	0.01	0.6	0.49
Mitf	148839339	NEXN	19|0	19	9.5	2	5|18|0	0.01	0.01	1.24	0.5
Mitf	205360838	DNAJA3	4|2	6	3	2	3|0|5	0	0.01	1.12	0.5
Mitf	23397429	EIF3M	3|3	6	3	2	4|0|3	0.01	0.01	1.29	0.5
Mitf	4506583	RPA1	2|5	7	3.5	2	6|0|3	0.01	0.01	1.17	0.5
Mitf	61743954	AHNAK	3|4	7	3.5	2	4|0|4	0	0.01	1.31	0.5
Mitf	124378039	SEC16A	0|5	5	2.5	2	3|2|4	0	0.01	0.83	0.5
Mitf	28872725	PSMD11	0|4	4	2	2	3|0|5	0	0.01	0.75	0.5
Mitf	122939157	GEMIN4	2|3	5	2.5	2	4|0|3	0	0.01	1.07	0.51
Mitf	238859557	RFX1	3|9	12	6	2	4|3|7	0	0.01	1.29	0.51
Mitf	4503097	CSNK2A2	2|7	9	4.5	2	3|3|6	0	0	1.12	0.51
Mitf	51173711	ABLIM1	33|10	43	21.5	2	7|27|2	0	0.01	1.79	0.51
Mitf	157694511	NOC2L	9|22	31	15.5	2	9|5|14	0	0	1.66	0.51
Mitf	161702986	EZR	4|0	4	2	2	0|9|0	0	0.01	0.67	0.51
Mitf	21237805	SMARCC2	26|35	61	30.5	2	12|15|18	0	0	2.03	0.51
Mitf	312222716	LRRC49	3|7	10	5	2	5|0|7	0	0	1.25	0.51
Mitf	156104878	GLS	0|3	3	1.5	2	3|0|4	0	0.01	0.64	0.51
Mitf	21361499	SENP3	0|3	3	1.5	2	3|0|4	0	0.01	0.64	0.51
Mitf	4502303	ATP5O	0|3	3	1.5	2	3|2|2	0	0	0.64	0.51
Mitf	31621305	LRPPRC	0|4	4	2	2	3|2|3	0	0.01	0.75	0.51
Mitf	224451142	STMN1	0|3	3	1.5	2	2|3|2	0	0	0.64	0.51
Mitf	188497756	UBAP2L	6|4	10	5	2	4|2|5	0	0	1.36	0.52
Mitf	190358532	SMARCAD1	2|4	6	3	2	4|0|5	0	0	1	0.52
Mitf	4502209	ARF5	5|11	16	8	2	6|6|5	0	0	1.41	0.52
Mitf	4504511	DNAJA1	4|3	7	3.5	2	5|0|4	0	0	1.17	0.52
Mitf	4505357	NDUFA4	5|3	8	4	2	3|4|3	0	0	1.2	0.52
Mitf	6681764	NDUFA9	2|5	7	3.5	2	2|2|6	0	0	1.05	0.52
Mitf	70166599	PUS1	2|4	6	3	2	6|0|3	0	0	1	0.52
Mitf	116812575	YTHDF2	3|3	6	3	2	2|2|4	0	0	1.12	0.52
Mitf	259490226	DACH1	6|6	12	6	2	4|0|8	0	0	1.5	0.52
Mitf	282165704	CHD8	27|41	68	34	2	19|4|22	0	0	2.27	0.52
Mitf	4505409	NME2	3|4	7	3.5	2	4|0|5	0	0	1.17	0.52
Mitf	145386566	ZNF148	6|6	12	6	2	5|2|5	0	0	1.5	0.53
Mitf	18079218	OSBPL8	3|7	10	5	2	8|0|5	0	0	1.15	0.53
Mitf	187960100	UBE3C	3|0	3	1.5	2	4|0|4	0	0	0.56	0.53
Mitf	283135173	FUS	2|3	5	2.5	2	2|4|2	0	0	0.94	0.53
Mitf	311893396	ATP5J2-PTCD1	4|4	8	4	2	7|0|3	0	0	1.2	0.53
Mitf	42544159	HSPH1	4|3	7	3.5	2	4|2|3	0	0	1.17	0.53
Mitf	197276647	LRRFIP2	14|2	16	8	2	0|21|0	0	0	1.14	0.53
Mitf	5031573	ACTR3	22|4	26	13	2	5|20|3	0	0	1.39	0.53
Mitf	189458896	PMS1	0|4	4	2	2	4|2|3	0	0	0.67	0.53
Mitf	21071067	TAF5	0|3	3	1.5	2	3|0|5	0	0	0.56	0.53
Mitf	21536359	TAF6	0|4	4	2	2	3|2|4	0	0	0.67	0.53
Mitf	4759034	ETF1	0|3	3	1.5	2	4|0|4	0	0	0.56	0.53
Mitf	51093832	GAPVD1	0|5	5	2.5	2	3|0|8	0	0	0.68	0.53
Mitf	102467484	SMPD4	0|4	4	2	2	4|2|3	0	0	0.67	0.53
Mitf	29837655	POLDIP3	0|3	3	1.5	2	2|2|4	0	0	0.56	0.53
Mitf	4506629	RPL29	5|7	12	6	2	5|4|4	0	0	1.38	0.54
Mitf	81295404	ACOT9	2|9	11	5.5	2	8|2|6	0	0	1.03	0.54
Mitf	55749577	SLC25A4	6|3	9	4.5	2	6|2|4	0	0	1.12	0.54
Mitf	311771647	ARPC4	11|8	19	9.5	2	5|11|2	0	0	1.58	0.54
Mitf	33946297	ZNF326	13|20	33	16.5	2	9|8|12	0	0	1.71	0.54
Mitf	4885661	YES1	5|0	5	2.5	2	4|7|0	0	0	0.68	0.54
Mitf	48255945	ATP2B1	2|4	6	3	2	3|2|5	0	0	0.9	0.54
Mitf	4557497	CTBP1	6|3	9	4.5	2	4|2|6	0	0	1.12	0.54
Mitf	20270303	RHOT2	0|5	5	2.5	2	4|3|4	0	0	0.68	0.54
Mitf	22202629	AIFM1	0|6	6	3	2	6|3|3	0	0	0.75	0.54
Mitf	4507309	SUPT3H	0|4	4	2	2	3|3|4	0	0	0.6	0.54
Mitf	14917109	AP2M1	4|0	4	2	2	7|0|4	0	0	0.55	0.55
Mitf	161169023	SUPT5H	4|4	8	4	2	5|3|3	0	0	1.09	0.55
Mitf	208879470	EEF1E1	6|3	9	4.5	2	6|0|7	0	0	1.04	0.55
Mitf	215490009	AIMP1	5|2	7	3.5	2	6|0|6	0	0	0.88	0.55
Mitf	28178816	IDH3B	4|5	9	4.5	2	6|3|3	0	0	1.12	0.55
Mitf	4502205	ARF4	4|5	9	4.5	2	4|3|5	0	0	1.12	0.55
Mitf	4757834	BAG2	19|16	35	17.5	2	9|8|11	0	0	1.87	0.55
Mitf	5031699	FLOT1	4|4	8	4	2	3|3|5	0	0	1.09	0.55
Mitf	98986464	TMED10	2|7	9	4.5	2	4|4|6	0	0	0.96	0.55
Mitf	320461711	PRDX1	7|11	18	9	2	4|11|4	0	0	1.42	0.55
Mitf	7705433	EIF3L	6|11	17	8.5	2	7|5|7	0	0	1.34	0.55
Mitf	119943112	DHCR7	7|6	13	6.5	2	4|2|9	0	0	1.3	0.56
Mitf	14110407	HNRPDL	4|5	9	4.5	2	4|4|5	0	0	1.04	0.56
Mitf	14149734	CORO1B	37|11	48	24	2	13|24|8	0	0	1.6	0.56
Mitf	190194365	MTPAP	4|8	12	6	2	7|2|7	0	0	1.12	0.56
Mitf	224589127	TMEM33	4|6	10	5	2	5|5|4	0	0	1.07	0.56
Mitf	22748615	C12orf23	5|5	10	5	2	6|4|3	0	0	1.15	0.56
Mitf	58761544	KDM1A	24|37	61	30.5	2	19|8|20	0	0	1.95	0.56
Mitf	11321585	GNB1	10|5	15	7.5	2	6|9|4	0	0	1.18	0.56
Mitf	4507793	UBE2N	2|4	6	3	2	5|3|3	0	0	0.82	0.56
Mitf	221316689	CTPS2	4|8	12	6	2	6|2|8	0	0	1.12	0.56
Mitf	28882049	RFC2	2|4	6	3	2	4|3|4	0	0	0.82	0.56
Mitf	18860831	OPA1	2|5	7	3.5	2	5|2|6	0	0	0.81	0.56
Mitf	27262645	ATXN2L	0|5	5	2.5	2	5|0|8	0	0	0.58	0.56
Mitf	219842244	PPHLN1	0|5	5	2.5	2	5|2|6	0	0	0.58	0.56
Mitf	13994151	PDLIM1	10|3	13	6.5	2	0|18|2	0	0	0.97	0.57
Mitf	14141157	HNRNPH3	2|5	7	3.5	2	6|6|2	0	0	0.75	0.57
Mitf	14277700	RPS12	6|8	14	7	2	5|6|7	0	0	1.17	0.57
Mitf	170763479	MMS19	5|10	15	7.5	2	10|2|8	0	0	1.12	0.57
Mitf	38327039	HSPA4	16|18	34	17	2	11|7|11	0	0	1.76	0.57
Mitf	4506609	RPL19	5|9	14	7	2	5|5|9	0	0	1.11	0.57
Mitf	6912280	AHSA1	9|10	19	9.5	2	8|4|8	0	0	1.43	0.57
Mitf	70995211	ECH1	7|15	22	11	2	9|3|13	0	0	1.32	0.57
Mitf	7662046	MLL4	7|8	15	7.5	2	6|4|8	0	0	1.25	0.57
Mitf	94681057	YARS2	6|5	11	5.5	2	5|4|6	0	0	1.1	0.57
Mitf	20357552	CTTN	22|8	30	15	2	4|25|3	0	0	1.41	0.57
Mitf	283436222	ATAD3A	22|10	32	16	2	11|9|14	0	0	1.41	0.57
Mitf	4885585	SAE1	3|10	13	6.5	2	9|4|7	0	0	0.97	0.57
Mitf	4885379	HIST1H1E	0|10	10	5	2	0|4|17	0	0	0.71	0.57
Mitf	13699824	KIF11	3|6	9	4.5	2	8|2|6	0	0	0.84	0.58
Mitf	300192959	ZMYM2	10|14	24	12	2	13|3|10	0	0	1.38	0.58
Mitf	313851001	MYL6B	19|9	28	14	2	6|26|0	0	0	1.31	0.58
Mitf	4758216	DVL2	9|11	20	10	2	8|4|10	0	0	1.36	0.58
Mitf	7657198	DIMT1	3|6	9	4.5	2	4|3|10	0	0	0.79	0.58
Mitf	9994185	RBM7	5|6	11	5.5	2	8|5|4	0	0	0.97	0.58
Mitf	194097350	ACTN1	109|30	139	69.5	2	20|88|0	0	0	1.93	0.58
Mitf	5730027	KHDRBS1	8|6	14	7	2	3|12|4	0	0	1.11	0.58
Mitf	208431827	EIF2AK2	0|6	6	3	2	7|3|7	0	0	0.53	0.58
Mitf	5729982	POLH	0|6	6	3	2	5|5|6	0	0	0.56	0.58
Mitf	117647226	RG9MTD1	6|8	14	7	2	9|7|5	0	0	1	0.59
Mitf	11968182	RPS18	8|8	16	8	2	9|5|8	0	0	1.09	0.59
Mitf	237820620	GRWD1	4|7	11	5.5	2	6|4|10	0	0	0.82	0.59
Mitf	319996623	RBM15	5|15	20	10	2	10|7|12	0	0	1.03	0.59
Mitf	4503523	EIF3D	9|6	15	7.5	2	6|5|10	0	0	1.07	0.59
Mitf	4557553	EMD	9|10	19	9.5	2	7|8|9	0	0	1.19	0.59
Mitf	5453599	CAPZA2	14|6	20	10	2	5|20|4	0	0	1.03	0.59
Mitf	10440560	HIST1H3F	5|21	26	13	2	9|18|8	0	0	1.11	0.59
Mitf	15011936	RPS26	7|8	15	7.5	2	8|7|5	0	0	1.12	0.59
Mitf	23111038	SNX2	7|5	12	6	2	7|2|11	0	0	0.9	0.59
Mitf	24307969	CYFIP1	9|8	17	8.5	2	7|4|12	0	0	1.11	0.59
Mitf	24797086	IPO5	5|13	18	9	2	11|6|9	0	0	1.04	0.59
Mitf	4507879	VDAC1	5|11	16	8	2	9|8|7	0	0	1	0.59
Mitf	300192933	AFG3L2	0|12	12	6	2	9|6|10	0	0	0.72	0.59
Mitf	124494254	PA2G4	13|18	31	15.5	2	5|22|7	0	0	1.37	0.6
Mitf	16950633	ASS1	8|11	19	9.5	2	8|9|10	0	0	1.06	0.6
Mitf	17978466	CCNT1	5|9	14	7	2	6|7|10	0	0	0.91	0.6
Mitf	256223453	DDX20	7|9	16	8	2	9|4|12	0	0	0.96	0.6
Mitf	325301072	SSR4	4|12	16	8	2	11|8|8	0	0	0.89	0.6
Mitf	336176064	RBM39	8|12	20	10	2	9|9|9	0	0	1.11	0.6
Mitf	38788260	BPTF	9|16	25	12.5	2	12|3|19	0	0	1.1	0.6
Mitf	4506711	RPS27	9|9	18	9	2	10|4|10	0	0	1.12	0.6
Mitf	5453597	CAPZA1	27|12	39	19.5	2	7|30|7	0	0	1.33	0.6
Mitf	8051636	XPOT	10|20	30	15	2	14|7|15	0	0	1.25	0.6
Mitf	11321607	TRIP13	7|13	20	10	2	11|9|10	0	0	1	0.6
Mitf	15487670	NXF1	7|13	20	10	2	9|7|14	0	0	1	0.6
Mitf	21396480	RALY	5|10	15	7.5	2	7|7|12	0	0	0.87	0.6
Mitf	260763922	TMOD1	37|5	42	21	2	7|43|5	0	0	1.15	0.6
Mitf	30089960	CDC42BPA	18|2	20	10	2	5|30|0	0	0	0.86	0.6
Mitf	58530840	DSP	31|48	79	39.5	2	34|3|26	0	0	1.88	0.6
Mitf	21361376	SF3A2	2|8	10	5	2	7|5|10	0	0	0.68	0.6
Mitf	9910382	TOMM22	0|8	8	4	2	7|3|12	0	0	0.55	0.6
Mitf	10645195	HIST1H2AE	0|9	9	4.5	2	5|8|10	0	0	0.59	0.6
Mitf	150378533	USP7	15|19	34	17	2	13|11|16	0	0	1.27	0.61
Mitf	19557691	SURF4	10|6	16	8	2	9|8|10	0	0	0.89	0.61
Mitf	19924129	RAD50	89|106	195	97.5	2	48|47|49	0	0	2.03	0.61
Mitf	20070197	DDOST	6|10	16	8	2	11|6|12	0	0	0.83	0.61
Mitf	21327708	NAP1L1	8|11	19	9.5	2	8|13|10	0	0	0.92	0.61
Mitf	33239451	PCNA	11|16	27	13.5	2	12|10|12	0	0	1.19	0.61
Mitf	4506625	RPL27A	6|12	18	9	2	10|6|17	0	0	0.82	0.61
Mitf	4826686	DDX1	6|14	20	10	2	7|11|15	0	0	0.91	0.61
Mitf	5174447	GNB2L1	13|14	27	13.5	2	12|11|11	0	0	1.19	0.61
Mitf	5730023	RUVBL2	23|43	66	33	2	26|16|26	0	0	1.46	0.61
Mitf	91199540	DLD	13|22	35	17.5	2	13|11|17	0	0	1.28	0.61
Mitf	122937345	MYO5B	69|14	83	41.5	2	26|57|7	0	0	1.38	0.61
Mitf	14043070	HNRNPA1	16|22	38	19	2	14|21|9	0	0	1.3	0.61
Mitf	21361322	TUBB4A	18|14	32	16	2	29|0|9	0	0	1.26	0.61
Mitf	194272210	KARS	14|11	25	12.5	2	15|4|13	0	0	1.17	0.61
Mitf	21361114	SLC25A11	9|19	28	14	2	18|9|12	0	0	1.08	0.61
Mitf	29570791	CSNK2A1	9|11	20	10	2	13|7|11	0	0	0.97	0.61
Mitf	63055057	ACTBL2	71|19	90	45	2	14|76|2	0	0	1.47	0.61
Mitf	334724463	TWF1	13|4	17	8.5	2	4|24|4	0	0	0.8	0.61
Mitf	116284394	MYH14	18|12	30	15	2	11|24|4	0	0	1.15	0.61
Mitf	372266129	FLII	17|7	24	12	2	12|18|6	0	0	1	0.61
Mitf	4506613	RPL22	9|12	21	10.5	2	9|10|12	0	0	1.02	0.61
Mitf	4758012	CLTC	9|11	20	10	2	15|11|5	0	0	0.97	0.61
Mitf	116534898	DSG2	36|15	51	25.5	2	16|39|10	0	0	1.18	0.62
Mitf	147904340	WDR82	9|17	26	13	2	17|12|15	0	0	0.89	0.62
Mitf	16117787	RPL34	6|14	20	10	2	14|9|13	0	0	0.83	0.62
Mitf	16117791	RPL35A	6|13	19	9.5	2	14|7|16	0	0	0.77	0.62
Mitf	21361633	LRRC40	20|18	38	19	2	16|10|22	0	0	1.19	0.62
Mitf	281604136	PGAM5	13|12	25	12.5	2	10|8|17	0	0	1.07	0.62
Mitf	296317337	VDAC2	8|14	22	11	2	13|12|13	0	0	0.87	0.62
Mitf	31542947	HSPD1	10|25	35	17.5	2	18|23|12	0	0	0.99	0.62
Mitf	34147416	BRMS1L	8|13	21	10.5	2	17|7|11	0	0	0.9	0.62
Mitf	4503507	EIF2S3	14|22	36	18	2	15|7|24	0	0	1.17	0.62
Mitf	4506753	RUVBL1	33|46	79	39.5	2	28|21|29	0	0	1.52	0.62
Mitf	5032051	RPS14	31|29	60	30	2	22|12|25	0	0	1.53	0.62
Mitf	5174449	H1FX	4|12	16	8	2	9|8|17	0	0	0.71	0.62
Mitf	TRYP_PIG	TRYP_PIG	20|22	42	21	2	16|13|16	0	0	1.4	0.62
Mitf	10800130	HIST1H2AD	19|19	38	19	2	12|13|22	0	0	1.21	0.62
Mitf	4504253	H2AFX	10|14	24	12	2	14|20|4	0	0	0.95	0.62
Mitf	222352151	PCBP1	14|14	28	14	2	11|12|18	0	0	1.02	0.62
Mitf	21396489	LONP1	5|12	17	8.5	2	13|9|11	0	0	0.77	0.62
Mitf	215982791	MYO5A	103|23	126	63	2	28|88|9	0	0	1.51	0.62
Mitf	23308697	SRPR	7|17	24	12	2	12|8|20	0	0	0.9	0.62
Mitf	302699211	POGZ	21|33	54	27	2	19|14|27	0	0	1.35	0.62
Mitf	35493916	RPN2	13|16	29	14.5	2	18|14|11	0	0	1.01	0.62
Mitf	74099697	HNRNPH2	9|15	24	12	2	13|14|10	0	0	0.97	0.62
Mitf	14670350	GTF2I	12|22	34	17	2	17|16|24	0	0	0.89	0.63
Mitf	164519146	GATAD2A	14|26	40	20	2	18|10|34	0	0	0.97	0.63
Mitf	24234747	ILF2	9|17	26	13	2	17|14|15	0	0	0.85	0.63
Mitf	5031977	NAMPT	14|21	35	17.5	2	19|14|17	0	0	1.05	0.63
Mitf	7705855	HSD17B12	11|18	29	14.5	2	16|13|18	0	0	0.93	0.63
Mitf	13259508	DCTN1	19|27	46	23	2	23|7|27	0	0	1.21	0.63
Mitf	29788768	TUBB2B	15|18	33	16.5	2	19|14|14	0	0	1.05	0.63
Mitf	20149675	EFHD2	50|12	62	31	2	17|51|13	0	0	1.15	0.63
Mitf	223890243	RPL10	23|24	47	23.5	2	25|7|29	0	0	1.16	0.63
Mitf	237649019	SLC25A13	12|27	39	19.5	2	23|6|33	0	0	0.94	0.63
Mitf	27436946	LMNA	13|20	33	16.5	2	15|20|16	0	0	0.97	0.63
Mitf	13128860	HDAC1	26|31	57	28.5	2	25|10|33	0	0	1.26	0.63
Mitf	367460087	MYH10	495|209	704	352	2	249|30|159	0	0	2.41	0.63
Mitf	38201714	ELAVL1	12|20	32	16	2	16|14|18	0	0	1	0.63
Mitf	4502549	CALM2	36|23	59	29.5	2	17|40|13	0	0	1.26	0.63
Mitf	4506341	ABCD3	19|14	33	16.5	2	17|15|18	0	0	0.99	0.63
Mitf	4506633	RPL31	17|18	35	17.5	2	18|15|17	0	0	1.05	0.63
Mitf	9257257	WDR1	56|29	85	42.5	2	25|47|19	0	0	1.4	0.63
Mitf	109134349	COPG2	18|22	40	20	2	28|9|26	0	0	0.95	0.64
Mitf	14141170	MTA2	13|24	37	18.5	2	22|13|27	0	0	0.9	0.64
Mitf	14719392	CFL2	49|26	75	37.5	2	26|51|21	0	0	1.15	0.64
Mitf	155722983	TRAP1	20|31	51	25.5	2	25|19|25	0	0	1.11	0.64
Mitf	221316630	COPB1	23|29	52	26	2	27|15|26	0	0	1.15	0.64
Mitf	381342476	HNRNPH1	21|27	48	24	2	25|27|17	0	0	1.04	0.64
Mitf	4506605	RPL23	19|21	40	20	2	19|19|21	0	0	1.02	0.64
Mitf	4507947	YARS	20|29	49	24.5	2	28|20|21	0	0	1.07	0.64
Mitf	45439306	DARS	14|32	46	23	2	28|20|25	0	0	0.95	0.64
Mitf	4885079	ATP5C1	18|26	44	22	2	16|14|38	0	0	0.97	0.64
Mitf	57634534	NUP205	9|22	31	15.5	2	26|14|22	0	0	0.75	0.64
Mitf	7656991	CORO1C	50|25	75	37.5	2	26|48|17	0	0	1.24	0.64
Mitf	120407068	TP53	120|120	240	120	2	48|62|69	0	0	2.01	0.64
Mitf	13904866	RPL28	11|22	33	16.5	2	20|15|24	0	0	0.84	0.64
Mitf	14141166	PCBP2	17|22	39	19.5	2	24|15|22	0	0	0.96	0.64
Mitf	15431295	RPL13	11|23	34	17	2	22|19|26	0	0	0.76	0.64
Mitf	124256496	HSPA1L	59|68	127	63.5	2	47|25|42	0	0	1.67	0.64
Mitf	19718731	BRD4	25|40	65	32.5	2	23|26|32	0	0	1.2	0.64
Mitf	21040371	DDX39A	19|26	45	22.5	2	20|19|30	0	0	0.98	0.64
Mitf	23618867	SFXN1	20|23	43	21.5	2	23|19|26	0	0	0.95	0.64
Mitf	24119203	TPM3	32|7	39	19.5	2	8|53|10	0	0	0.82	0.64
Mitf	301129165	DIDO1	7|23	30	15	2	26|16|21	0	0	0.71	0.64
Mitf	4503509	EIF3A	11|23	34	17	2	22|15|28	0	0	0.78	0.64
Mitf	4885375	HIST1H1C	4|35	39	19.5	2	8|29|41	0	0	0.75	0.64
Mitf	56160532	56160532	499|572	1071	535.5	2	245|207|216	0	0	2.4	0.64
Mitf	7657647	TMOD2	36|17	53	26.5	2	18|54|10	0	0	0.97	0.64
Mitf	7705373	LIMA1	45|11	56	28	2	10|80|4	0	0	0.89	0.64
Mitf	18375623	DDX39B	0|23	23	11.5	2	21|19|28	0	0	0.51	0.64
Mitf	14165469	RPS15A	18|27	45	22.5	2	26|16|38	0	0	0.84	0.65
Mitf	15431303	RPL9	22|30	52	26	2	32|15|32	0	0	0.99	0.65
Mitf	15431306	RPL8	24|29	53	26.5	2	28|22|35	0	0	0.94	0.65
Mitf	21218438	GATAD2B	25|34	59	29.5	2	28|22|37	0	0	1.02	0.65
Mitf	222136639	MTHFD1	31|54	85	42.5	2	40|24|43	0	0	1.19	0.65
Mitf	24234688	HSPA9	41|49	90	45	2	40|28|36	0	0	1.3	0.65
Mitf	28416946	MYO18A	76|22	98	49	2	22|112|13	0	0	1	0.65
Mitf	38044290	ZCCHC8	26|48	74	37	2	38|42|35	0	0	0.97	0.65
Mitf	4506681	RPS11	19|26	45	22.5	2	33|16|28	0	0	0.88	0.65
Mitf	4506691	RPS16	15|27	42	21	2	23|21|33	0	0	0.82	0.65
Mitf	4758138	DDX5	23|29	52	26	2	28|15|37	0	0	0.97	0.65
Mitf	5031635	CFL1	59|25	84	42	2	31|71|27	0	0	0.98	0.65
Mitf	5453555	RAN	32|53	85	42.5	2	49|28|48	0	0	1.02	0.65
Mitf	7657649	TMOD3	91|37	128	64	2	28|91|30	0	0	1.29	0.65
Mitf	94721239	IARS	26|33	59	29.5	2	33|18|35	0	0	1.03	0.65
Mitf	194328685	MYO1B	43|22	65	32.5	2	27|47|26	0	0	0.97	0.65
Mitf	15149476	RARS	25|41	66	33	2	41|21|35	0	0	1.02	0.65
Mitf	14043022	MARS	31|34	65	32.5	2	34|26|38	0	0	0.99	0.65
Mitf	14043072	HNRNPA2B1	35|29	64	32	2	27|40|27	0	0	1.02	0.65
Mitf	150418007	RANBP2	27|51	78	39	2	38|19|47	0	0	1.12	0.65
Mitf	16507237	HSPA5	60|59	119	59.5	2	47|37|42	0	0	1.42	0.65
Mitf	17158044	RPS6	24|33	57	28.5	2	32|18|36	0	0	0.99	0.65
Mitf	17986258	MYL6	38|28	66	33	2	32|56|23	0	0	0.89	0.65
Mitf	208609990	NUP93	25|31	56	28	2	25|20|34	0	0	1.06	0.65
Mitf	34147630	TUFM	41|50	91	45.5	2	37|41|45	0	0	1.11	0.65
Mitf	4506621	RPL26	12|28	40	20	2	32|20|25	0	0	0.78	0.65
Mitf	4826659	CAPZB	70|18	88	44	2	15|111|9	0	0	0.98	0.65
Mitf	5031923	MRE11A	77|75	152	76	2	50|42|52	0	0	1.58	0.65
Mitf	5454064	RBM14	25|36	61	30.5	2	34|24|33	0	0	1.01	0.65
Mitf	7662274	TOX4	19|38	57	28.5	2	39|27|43	0	0	0.78	0.65
Mitf	98986457	HCFC1	59|79	138	69	2	51|39|57	0	0	1.41	0.65
Mitf	106049292	PC	572|728	1300	650	2	356|317|382	0	0	1.85	0.66
Mitf	108773810	LARS	33|44	77	38.5	2	47|27|51	0	0	0.92	0.66
Mitf	116805327	MCCC1	351|482	833	416.5	2	221|196|260	0	0	1.85	0.66
Mitf	12229217	ADNP	44|52	96	48	2	46|29|54	0	0	1.12	0.66
Mitf	14141193	RPS9	37|41	78	39	2	41|34|40	0	0	1.02	0.66
Mitf	193211480	SKIV2L2	51|63	114	57	2	60|44|57	0	0	1.06	0.66
Mitf	296179376	ZBTB33	90|119	209	104.5	2	81|79|95	0	0	1.23	0.66
Mitf	32189394	ATP5B	32|54	86	43	2	44|42|61	0	0	0.88	0.66
Mitf	4505775	SLC25A3	34|42	76	38	2	50|29|45	0	0	0.92	0.66
Mitf	51100974	MYO1D	132|59	191	95.5	2	63|138|46	0	0	1.16	0.66
Mitf	112382250	SPTBN1	363|162	525	262.5	2	158|340|119	0	0	1.28	0.66
Mitf	115527080	MTA1	43|55	98	49	2	47|44|56	0	0	1	0.66
Mitf	116063573	FLNA	117|131	248	124	2	112|69|143	0	0	1.15	0.66
Mitf	119943100	PCCB	245|316	561	280.5	2	164|192|173	0	0	1.59	0.66
Mitf	12025678	ACTN4	605|258	863	431.5	2	188|480|114	0	0	1.66	0.66
Mitf	124494247	MYO1C	161|83	244	122	2	85|185|67	0	0	1.09	0.66
Mitf	14141152	HNRNPM	59|83	142	71	2	54|54|65	0	0	1.23	0.66
Mitf	167466173	HSPA1B	172|193	365	182.5	2	136|95|143	0	0	1.46	0.66
Mitf	18426915	DBN1	274|149	423	211.5	2	111|240|112	0	0	1.37	0.66
Mitf	221307584	PHB2	55|65	120	60	2	63|40|62	0	0	1.09	0.66
Mitf	293336691	HDAC2	31|44	75	37.5	2	40|35|46	0	0	0.93	0.66
Mitf	38679960	ACACA	433|509	942	471	2	322|215|326	0	0	1.64	0.66
Mitf	4506787	IQGAP1	61|16	77	38.5	2	28|102|30	0	0	0.72	0.66
Mitf	65506442	PCCA	319|398	717	358.5	2	202|170|227	0	0	1.8	0.66
Mitf	92859701	MYO6	203|69	272	136	2	82|193|58	0	0	1.23	0.66
Mitf	100913206	DHX9	34|45	79	39.5	2	57|53|66	0	0	0.67	0.67
Mitf	101943240	GTF3C1	3|8	11	5.5	2	10|4|13	0	0	0.61	0.67
Mitf	10716563	CANX	6|11	17	8.5	2	14|8|15	0	0	0.69	0.67
Mitf	10863927	PPIA	4|3	7	3.5	2	6|16|0	0	0	0.48	0.67
Mitf	10863945	XRCC5	13|13	26	13	2	17|28|18	0	0	0.62	0.67
Mitf	109240550	PSPC1	11|8	19	9.5	2	15|15|13	0	0	0.66	0.67
Mitf	10937869	SMN2	3|0	3	1.5	2	3|3|5	0	0	0.41	0.67
Mitf	10947137	ABCF2	4|4	8	4	2	8|5|12	0	0	0.48	0.67
Mitf	110347418	SMC2	19|24	43	21.5	2	51|20|51	0	0	0.53	0.67
Mitf	11034845	RPRD1B	3|6	9	4.5	2	10|6|7	0	0	0.59	0.67
Mitf	11125770	AIMP2	4|5	9	4.5	2	9|6|5	0	0	0.67	0.67
Mitf	11415026	RPL18A	14|17	31	15.5	2	20|13|29	0	0	0.75	0.67
Mitf	11415030	HIST1H4J	25|28	53	26.5	2	45|42|39	0	0	0.63	0.67
Mitf	114155142	TPR	88|106	194	97	2	165|93|174	0	0	0.67	0.67
Mitf	11545813	CXorf56	9|11	20	10	2	15|16|14	0	0	0.67	0.67
Mitf	11545863	MCCC2	390|527	917	458.5	2	307|340|338	0	0	1.4	0.67
Mitf	115583685	SLC16A1	4|7	11	5.5	2	11|13|7	0	0	0.53	0.67
Mitf	11559929	COPG1	15|21	36	18	2	30|17|29	0	0	0.71	0.67
Mitf	117553580	AP3D1	7|11	18	9	2	19|11|21	0	0	0.53	0.67
Mitf	117938251	BCLAF1	5|8	13	6.5	2	45|28|52	0	0	0.16	0.67
Mitf	118498359	RSL1D1	19|22	41	20.5	2	39|37|41	0	0	0.53	0.67
Mitf	118572613	SRRM2	6|4	10	5	2	35|26|56	0	0	0.13	0.67
Mitf	12056465	FBL	7|15	22	11	2	21|16|24	0	0	0.54	0.67
Mitf	12056468	JUP	6|0	6	3	2	4|20|2	0	0	0.35	0.67
Mitf	120587019	ZNF318	18|25	43	21.5	2	34|18|50	0	0	0.63	0.67
Mitf	122937211	KIAA0368	4|5	9	4.5	2	13|4|16	0	0	0.41	0.67
Mitf	124256489	CRNKL1	2|3	5	2.5	2	11|4|9	0	0	0.31	0.67
Mitf	125656165	THOC2	5|5	10	5	2	17|6|19	0	0	0.36	0.67
Mitf	13027640	AASS	5|5	10	5	2	10|3|6	0	0	0.79	0.67
Mitf	13027644	SNRPN	4|3	7	3.5	2	3|2|7	0	0	0.88	0.67
Mitf	13129006	DDX50	14|17	31	15.5	2	23|13|25	0	0	0.76	0.67
Mitf	13376840	WDR61	2|0	2	1	2	3|2|3	0	0	0.38	0.67
Mitf	13489054	MAP2K2	14|10	24	12	2	21|11|12	0	0	0.82	0.67
Mitf	13569848	TBRG4	2|0	2	1	2	5|0|5	0	0	0.3	0.67
Mitf	14165435	HNRNPK	32|25	57	28.5	2	61|65|56	0	0	0.47	0.67
Mitf	14591909	RPL5	27|31	58	29	2	40|37|46	0	0	0.71	0.67
Mitf	146134388	YLPM1	3|4	7	3.5	2	12|6|17	0	0	0.3	0.67
Mitf	148470397	HNRNPF	14|16	30	15	2	13|23|18	0	0	0.83	0.67
Mitf	148491070	CTPS1	14|24	38	19	2	45|21|38	0	0	0.55	0.67
Mitf	148596949	NOLC1	7|13	20	10	2	28|19|42	0	0	0.34	0.67
Mitf	148612849	KIF2A	3|3	6	3	2	8|6|10	0	0	0.38	0.67
Mitf	148613856	DDX17	29|27	56	28	2	31|28|30	0	0	0.94	0.67
Mitf	148664201	CKAP2	5|5	10	5	2	6|4|5	0	0	1	0.67
Mitf	148727341	STRAP	4|5	9	4.5	2	6|5|10	0	0	0.64	0.67
Mitf	148839305	SMCHD1	7|15	22	11	2	15|11|22	0	0	0.69	0.67
Mitf	14916501	RPS24	17|23	40	20	2	26|16|34	0	0	0.79	0.67
Mitf	15011974	ARHGEF2	12|11	23	11.5	2	21|11|22	0	0	0.64	0.67
Mitf	15055539	RPS2	36|44	80	40	2	58|35|54	0	0	0.82	0.67
Mitf	15431288	RPL10A	16|18	34	17	2	29|15|29	0	0	0.7	0.67
Mitf	15431290	RPL11	19|19	38	19	2	16|16|26	0	0	0.98	0.67
Mitf	15431301	RPL7	23|40	63	31.5	2	47|29|56	0	0	0.72	0.67
Mitf	154355000	KHSRP	5|6	11	5.5	2	9|14|15	0	0	0.43	0.67
Mitf	154448892	XPO7	4|5	9	4.5	2	8|7|8	0	0	0.59	0.67
Mitf	15529978	ZNF622	2|4	6	3	2	7|2|9	0	0	0.5	0.67
Mitf	156523968	PARP1	25|23	48	24	2	44|43|37	0	0	0.58	0.67
Mitf	156616275	POLD1	6|8	14	7	2	16|8|25	0	0	0.43	0.67
Mitf	157388975	CCDC99	5|7	12	6	2	8|4|13	0	0	0.72	0.67
Mitf	157694492	MYBBP1A	30|48	78	39	2	87|63|96	0	0	0.48	0.67
Mitf	16117794	RPL36	2|4	6	3	2	6|0|7	0	0	0.69	0.67
Mitf	162329583	CPSF6	3|2	5	2.5	2	15|13|16	0	0	0.17	0.67
Mitf	163644321	UQCRFS1	2|3	5	2.5	2	4|3|4	0	0	0.68	0.67
Mitf	164419743	DDX54	11|16	27	13.5	2	26|15|27	0	0	0.6	0.67
Mitf	164419749	SMARCA1	14|16	30	15	2	30|17|26	0	0	0.62	0.67
Mitf	16579885	RPL4	24|37	61	30.5	2	46|37|47	0	0	0.7	0.67
Mitf	167234419	THRAP3	3|8	11	5.5	2	26|19|21	0	0	0.25	0.67
Mitf	16753227	RPL6	40|52	92	46	2	68|57|69	0	0	0.71	0.67
Mitf	168229174	RBM27	5|9	14	7	2	13|11|15	0	0	0.54	0.67
Mitf	16933546	RPLP0	21|25	46	23	2	35|24|31	0	0	0.77	0.67
Mitf	170763498	SET	10|8	18	9	2	8|15|10	0	0	0.82	0.67
Mitf	170763506	GTF3C5	4|6	10	5	2	12|7|8	0	0	0.56	0.67
Mitf	17105394	RPL23A	18|17	35	17.5	2	18|21|23	0	0	0.85	0.67
Mitf	171460914	DNM1L	7|14	21	10.5	2	22|9|20	0	0	0.62	0.67
Mitf	18104948	RPL21	19|29	48	24	2	34|24|32	0	0	0.8	0.67
Mitf	18379334	RNPS1	4|4	8	4	2	14|12|15	0	0	0.29	0.67
Mitf	18426902	WRNIP1	4|6	10	5	2	16|5|17	0	0	0.39	0.67
Mitf	18490987	MRTO4	4|2	6	3	2	6|2|9	0	0	0.53	0.67
Mitf	187960109	RBM28	3|5	8	4	2	7|6|7	0	0	0.6	0.67
Mitf	18860916	XRN2	11|11	22	11	2	19|15|23	0	0	0.58	0.67
Mitf	19387846	MAGED2	2|0	2	1	2	2|0|6	0	0	0.38	0.67
Mitf	194097365	FTSJ3	3|6	9	4.5	2	31|21|36	0	0	0.15	0.67
Mitf	194097487	RANBP3	3|5	8	4	2	11|6|13	0	0	0.4	0.67
Mitf	197100773	RARS2	2|3	5	2.5	2	8|0|6	0	0	0.54	0.67
Mitf	197276600	MAP4	6|7	13	6.5	2	7|6|8	0	0	0.93	0.67
Mitf	198041777	IPO11	3|4	7	3.5	2	9|3|8	0	0	0.53	0.67
Mitf	19913406	TOP2A	4|3	7	3.5	2	21|12|14	0	0	0.22	0.67
Mitf	19920317	CKAP4	2|0	2	1	2	0|13|0	0	0	0.23	0.67
Mitf	19923142	KPNB1	17|25	42	21	2	39|26|33	0	0	0.64	0.67
Mitf	20127479	RBM10	4|7	11	5.5	2	20|10|18	0	0	0.34	0.67
Mitf	20127519	TPX2	27|40	67	33.5	2	49|40|73	0	0	0.62	0.67
Mitf	20149629	DDX47	9|11	20	10	2	15|7|17	0	0	0.77	0.67
Mitf	20336290	DHX30	10|15	25	12.5	2	18|8|23	0	0	0.77	0.67
Mitf	207452735	EPPK1	3|5	8	4	2	7|5|14	0	0	0.46	0.67
Mitf	20806097	NOC3L	3|11	14	7	2	20|13|23	0	0	0.38	0.67
Mitf	208431833	PABPC4	11|8	19	9.5	2	14|10|10	0	0	0.84	0.67
Mitf	208879465	VDAC3	21|20	41	20.5	2	21|21|23	0	0	0.95	0.67
Mitf	209976986	PCID2	3|3	6	3	2	5|2|5	0	0	0.75	0.67
Mitf	21040314	SON	7|10	17	8.5	2	16|9|19	0	0	0.58	0.67
Mitf	21264315	EHD4	2|0	2	1	2	7|0|3	0	0	0.3	0.67
Mitf	21281677	WDR36	4|0	4	2	2	12|6|9	0	0	0.22	0.67
Mitf	21327715	TCERG1	5|7	12	6	2	17|17|24	0	0	0.31	0.67
Mitf	21359945	NCAPG	2|2	4	2	2	10|0|9	0	0	0.32	0.67
Mitf	21359965	CLPTM1L	3|2	5	2.5	2	3|0|6	0	0	0.83	0.67
Mitf	21361368	ALDH18A1	48|59	107	53.5	2	66|43|83	0	0	0.84	0.67
Mitf	21361399	PPP2R1A	2|3	5	2.5	2	5|10|0	0	0	0.5	0.67
Mitf	21361659	IPO9	3|2	5	2.5	2	5|2|7	0	0	0.54	0.67
Mitf	21389315	SLC25A1	12|16	28	14	2	17|15|27	0	0	0.71	0.67
Mitf	215276969	ALG5	2|0	2	1	2	6|0|6	0	0	0.25	0.67
Mitf	21536320	HNRNPUL1	5|5	10	5	2	9|6|12	0	0	0.56	0.67
Mitf	215490089	SAP18	8|9	17	8.5	2	18|13|21	0	0	0.49	0.67
Mitf	217035105	DNAJC11	8|6	14	7	2	14|4|10	0	0	0.75	0.67
Mitf	217272892	EFTUD2	9|15	24	12	2	46|37|51	0	0	0.27	0.67
Mitf	221136939	PRPF31	9|9	18	9	2	15|5|17	0	0	0.73	0.67
Mitf	221316723	NAT10	7|12	19	9.5	2	34|26|43	0	0	0.28	0.67
Mitf	222144293	KPNA1	4|0	4	2	2	6|4|4	0	0	0.43	0.67
Mitf	223941782	SIN3A	12|21	33	16.5	2	23|18|34	0	0	0.66	0.67
Mitf	224282117	SUGP2	7|7	14	7	2	30|20|29	0	0	0.27	0.67
Mitf	224593278	DDX27	6|8	14	7	2	11|12|13	0	0	0.58	0.67
Mitf	225545550	TELO2	2|2	4	2	2	9|0|0	0	0	0.67	0.67
Mitf	226246671	RPS20	5|5	10	5	2	9|6|17	0	0	0.47	0.67
Mitf	22748937	XPO5	9|9	18	9	2	22|8|21	0	0	0.53	0.67
Mitf	22749415	STT3A	9|8	17	8.5	2	21|11|13	0	0	0.57	0.67
Mitf	23097240	LRWD1	5|7	12	6	2	18|9|24	0	0	0.35	0.67
Mitf	23308577	PHGDH	22|28	50	25	2	29|26|31	0	0	0.87	0.67
Mitf	23510448	MCM5	11|9	20	10	2	19|10|27	0	0	0.54	0.67
Mitf	237649012	EBNA1BP2	4|4	8	4	2	10|3|9	0	0	0.55	0.67
Mitf	238776833	ALYREF	3|3	6	3	2	2|8|3	0	0	0.69	0.67
Mitf	24308039	UFL1	4|8	12	6	2	9|5|11	0	0	0.72	0.67
Mitf	24308382	LENG8	5|6	11	5.5	2	5|8|11	0	0	0.69	0.67
Mitf	24430146	NUP153	3|16	19	9.5	2	30|18|36	0	0	0.34	0.67
Mitf	24432106	KIAA1967	14|14	28	14	2	28|22|31	0	0	0.52	0.67
Mitf	24475816	TECR	7|9	16	8	2	14|9|15	0	0	0.63	0.67
Mitf	24497620	SRP68	4|6	10	5	2	11|6|11	0	0	0.54	0.67
Mitf	25121987	NCAPH	7|6	13	6.5	2	10|4|11	0	0	0.78	0.67
Mitf	255918129	LMF2	4|4	8	4	2	14|6|9	0	0	0.41	0.67
Mitf	255918139	CHAMP1	2|6	8	4	2	11|10|13	0	0	0.35	0.67
Mitf	25777602	PSMD2	3|4	7	3.5	2	12|7|8	0	0	0.39	0.67
Mitf	25777612	PSMD3	21|31	52	26	2	40|22|35	0	0	0.8	0.67
Mitf	25777671	PPP1R10	40|49	89	44.5	2	54|40|56	0	0	0.89	0.67
Mitf	27477111	SLU7	5|5	10	5	2	8|0|10	0	0	0.83	0.67
Mitf	29029559	CSE1L	8|17	25	12.5	2	29|14|21	0	0	0.59	0.67
Mitf	295054210	RIF1	3|3	6	3	2	24|11|28	0	0	0.14	0.67
Mitf	29568103	SNRNP70	8|5	13	6.5	2	13|13|15	0	0	0.48	0.67
Mitf	29725607	UNC45A	2|2	4	2	2	10|0|7	0	0	0.35	0.67
Mitf	29826335	EIF2S2	6|5	11	5.5	2	7|6|11	0	0	0.69	0.67
Mitf	300244569	SRSF11	4|4	8	4	2	14|9|18	0	0	0.29	0.67
Mitf	301336155	NSUN2	15|27	42	21	2	31|31|47	0	0	0.58	0.67
Mitf	301601658	ADAR	3|3	6	3	2	15|5|17	0	0	0.24	0.67
Mitf	30581135	SMC1A	35|49	84	42	2	71|56|76	0	0	0.62	0.67
Mitf	306482694	SRSF7	9|7	16	8	2	14|11|20	0	0	0.53	0.67
Mitf	30795212	IGF2BP3	10|12	22	11	2	18|15|21	0	0	0.61	0.67
Mitf	308199413	MLL	4|8	12	6	2	12|3|14	0	0	0.62	0.67
Mitf	32454741	SERPINH1	14|18	32	16	2	22|17|25	0	0	0.75	0.67
Mitf	32454754	ORC5	2|3	5	2.5	2	8|4|3	0	0	0.5	0.67
Mitf	32483374	NOP56	7|11	18	9	2	19|19|16	0	0	0.5	0.67
Mitf	32490572	EPB41L3	3|0	3	1.5	2	8|4|4	0	0	0.28	0.67
Mitf	325651836	SMARCA5	27|36	63	31.5	2	62|54|73	0	0	0.5	0.67
Mitf	32967603	BAZ1A	6|8	14	7	2	26|8|21	0	0	0.38	0.67
Mitf	33239445	EIF3B	12|9	21	10.5	2	16|7|15	0	0	0.83	0.67
Mitf	333108224	MLLT4	3|2	5	2.5	2	7|7|6	0	0	0.38	0.67
Mitf	33350932	DYNC1H1	89|131	220	110	2	157|71|180	0	0	0.81	0.67
Mitf	33469964	SUGP1	4|5	9	4.5	2	7|2|12	0	0	0.64	0.67
Mitf	342672053	PES1	4|8	12	6	2	19|9|19	0	0	0.38	0.67
Mitf	34335262	ZMYND8	6|7	13	6.5	2	7|3|13	0	0	0.85	0.67
Mitf	34740329	HNRNPA3	5|5	10	5	2	4|9|7	0	0	0.75	0.67
Mitf	372266146	KIF22	4|4	8	4	2	6|5|11	0	0	0.55	0.67
Mitf	37595750	LBR	24|25	49	24.5	2	46|40|56	0	0	0.52	0.67
Mitf	380692328	DDX56	3|7	10	5	2	11|6|11	0	0	0.54	0.67
Mitf	380837121	SEC22B	2|5	7	3.5	2	5|3|8	0	0	0.66	0.67
Mitf	38327634	DDX18	12|18	30	15	2	25|22|21	0	0	0.66	0.67
Mitf	38372909	KDM3B	5|5	10	5	2	20|7|22	0	0	0.31	0.67
Mitf	38569471	LRRC41	3|0	3	1.5	2	6|0|3	0	0	0.5	0.67
Mitf	38569505	DDX52	6|8	14	7	2	16|8|17	0	0	0.51	0.67
Mitf	388454220	CNOT1	3|5	8	4	2	5|3|9	0	0	0.71	0.67
Mitf	395132450	RPL13A	14|25	39	19.5	2	33|20|38	0	0	0.64	0.67
Mitf	40217847	SNRNP200	16|21	37	18.5	2	75|56|77	0	0	0.27	0.67
Mitf	40807485	PRPF6	2|5	7	3.5	2	14|8|19	0	0	0.26	0.67
Mitf	41327773	DDX46	12|18	30	15	2	67|47|71	0	0	0.24	0.67
Mitf	42734325	WAPAL	3|9	12	6	2	17|8|14	0	0	0.46	0.67
Mitf	441478305	QARS	15|17	32	16	2	24|9|22	0	0	0.87	0.67
Mitf	4502201	ARF1	10|17	27	13.5	2	19|17|17	0	0	0.76	0.67
Mitf	4502281	ATP1B3	2|2	4	2	2	4|2|0	0	0	1	0.67
Mitf	4502491	C1QBP	7|6	13	6.5	2	16|15|20	0	0	0.38	0.67
Mitf	4502861	AP3S1	3|6	9	4.5	2	9|2|10	0	0	0.64	0.67
Mitf	4503363	DPM1	5|8	13	6.5	2	9|6|11	0	0	0.75	0.67
Mitf	4503481	EEF1G	10|9	19	9.5	2	14|15|16	0	0	0.63	0.67
Mitf	4503483	EEF2	9|10	19	9.5	2	11|16|11	0	0	0.75	0.67
Mitf	4503513	EIF3I	7|7	14	7	2	9|3|13	0	0	0.84	0.67
Mitf	4503519	EIF3F	6|6	12	6	2	9|4|9	0	0	0.82	0.67
Mitf	4503521	EIF3E	3|7	10	5	2	13|7|7	0	0	0.56	0.67
Mitf	4503841	XRCC6	16|17	33	16.5	2	30|31|23	0	0	0.59	0.67
Mitf	4504191	MSH6	13|22	35	17.5	2	23|12|42	0	0	0.68	0.67
Mitf	4504195	GTF2E2	4|3	7	3.5	2	11|8|14	0	0	0.32	0.67
Mitf	4504733	IRS4	30|34	64	32	2	50|28|44	0	0	0.79	0.67
Mitf	4505119	MBD3	18|20	38	19	2	18|18|26	0	0	0.92	0.67
Mitf	4505773	PHB	34|36	70	35	2	39|26|44	0	0	0.96	0.67
Mitf	4506411	RANGAP1	7|7	14	7	2	10|7|10	0	0	0.78	0.67
Mitf	4506597	RPL12	10|10	20	10	2	22|12|17	0	0	0.59	0.67
Mitf	4506619	RPL24	13|18	31	15.5	2	16|13|27	0	0	0.83	0.67
Mitf	4506623	RPL27	13|14	27	13.5	2	17|12|22	0	0	0.79	0.67
Mitf	4506631	RPL30	7|7	14	7	2	9|6|11	0	0	0.81	0.67
Mitf	4506635	RPL32	8|7	15	7.5	2	9|7|9	0	0	0.9	0.67
Mitf	4506641	RPL37	6|8	14	7	2	10|5|13	0	0	0.75	0.67
Mitf	4506645	RPL38	5|7	12	6	2	13|4|11	0	0	0.64	0.67
Mitf	4506661	RPL7A	30|36	66	33	2	44|46|46	0	0	0.73	0.67
Mitf	4506671	RPLP2	2|4	6	3	2	8|5|5	0	0	0.5	0.67
Mitf	4506675	RPN1	12|13	25	12.5	2	24|21|26	0	0	0.53	0.67
Mitf	4506685	RPS13	11|11	22	11	2	19|18|20	0	0	0.58	0.67
Mitf	4506687	RPS15	6|5	11	5.5	2	17|10|14	0	0	0.4	0.67
Mitf	4506701	RPS23	15|19	34	17	2	19|10|33	0	0	0.82	0.67
Mitf	4506707	RPS25	2|0	2	1	2	0|6|0	0	0	0.5	0.67
Mitf	4506741	RPS7	42|49	91	45.5	2	56|44|71	0	0	0.8	0.67
Mitf	4506743	RPS8	35|42	77	38.5	2	56|40|53	0	0	0.78	0.67
Mitf	4506901	SRSF3	9|8	17	8.5	2	18|19|20	0	0	0.45	0.67
Mitf	4506903	SRSF9	3|4	7	3.5	2	5|6|7	0	0	0.58	0.67
Mitf	4507241	SSRP1	7|7	14	7	2	12|9|10	0	0	0.68	0.67
Mitf	4507357	TAGLN2	8|5	13	6.5	2	14|24|13	0	0	0.38	0.67
Mitf	4507555	TMPO	9|4	13	6.5	2	20|15|28	0	0	0.31	0.67
Mitf	4507677	HSP90B1	9|9	18	9	2	13|15|20	0	0	0.56	0.67
Mitf	4507943	XPO1	13|19	32	16	2	28|10|23	0	0	0.79	0.67
Mitf	45387945	ESYT2	2|7	9	4.5	2	10|6|14	0	0	0.45	0.67
Mitf	45446743	DDX42	2|5	7	3.5	2	18|7|25	0	0	0.21	0.67
Mitf	45545411	NCKAP1	2|4	6	3	2	11|2|10	0	0	0.39	0.67
Mitf	45593130	GNL3	13|18	31	15.5	2	19|14|28	0	0	0.76	0.67
Mitf	45827771	EDC4	4|4	8	4	2	3|3|6	0	0	1	0.67
Mitf	4758256	EIF2S1	9|12	21	10.5	2	14|10|20	0	0	0.72	0.67
Mitf	4758356	FEN1	2|3	5	2.5	2	6|4|7	0	0	0.44	0.67
Mitf	4758556	PRPF3	2|4	6	3	2	17|7|20	0	0	0.2	0.67
Mitf	4758638	PRDX6	4|8	12	6	2	11|10|9	0	0	0.6	0.67
Mitf	4758768	NDUFA10	3|3	6	3	2	4|6|5	0	0	0.6	0.67
Mitf	47717100	ATP6V1H	6|7	13	6.5	2	8|6|10	0	0	0.81	0.67
Mitf	4826848	NDUFA5	2|0	2	1	2	0|6|0	0	0	0.5	0.67
Mitf	4826998	SFPQ	25|43	68	34	2	44|57|52	0	0	0.67	0.67
Mitf	48526509	TIMM50	14|24	38	19	2	28|32|19	0	0	0.72	0.67
Mitf	48762932	CCT8	42|54	96	48	2	63|54|71	0	0	0.77	0.67
Mitf	4885649	UBA2	4|3	7	3.5	2	10|6|8	0	0	0.44	0.67
Mitf	50053872	RPL7L1	3|4	7	3.5	2	9|3|9	0	0	0.5	0.67
Mitf	5031741	DNAJA2	4|2	6	3	2	4|2|8	0	0	0.64	0.67
Mitf	5031981	PSMD14	3|3	6	3	2	9|0|7	0	0	0.56	0.67
Mitf	5032041	RHEB	2|0	2	1	2	4|2|4	0	0	0.3	0.67
Mitf	5032069	SF3B4	4|0	4	2	2	8|6|7	0	0	0.29	0.67
Mitf	5032179	TRIM28	14|21	35	17.5	2	32|21|31	0	0	0.62	0.67
Mitf	50593002	SNRPA1	5|6	11	5.5	2	10|11|19	0	0	0.41	0.67
Mitf	50658063	SMC4	14|30	44	22	2	35|19|38	0	0	0.72	0.67
Mitf	51479156	ATP5L	2|2	4	2	2	5|3|4	0	0	0.5	0.67
Mitf	5174669	SCML2	5|9	14	7	2	38|24|42	0	0	0.2	0.67
Mitf	51873031	NCLN	3|2	5	2.5	2	8|3|5	0	0	0.47	0.67
Mitf	52138513	SIN3B	44|65	109	54.5	2	79|45|82	0	0	0.79	0.67
Mitf	54112121	SF3B3	10|17	27	13.5	2	32|35|44	0	0	0.36	0.67
Mitf	5453830	ORC2	6|8	14	7	2	15|8|19	0	0	0.5	0.67
Mitf	5453906	CDIPT	3|4	7	3.5	2	6|2|4	0	0	0.88	0.67
Mitf	5453994	RAD21	4|5	9	4.5	2	8|7|13	0	0	0.48	0.67
Mitf	54607053	GCN1L1	32|46	78	39	2	94|35|68	0	0	0.59	0.67
Mitf	55741709	RBM25	3|3	6	3	2	9|6|8	0	0	0.39	0.67
Mitf	55749531	SF3B2	6|12	18	9	2	26|31|42	0	0	0.27	0.67
Mitf	55770900	BRIX1	7|10	17	8.5	2	15|10|13	0	0	0.67	0.67
Mitf	55770906	XAB2	3|8	11	5.5	2	31|9|37	0	0	0.21	0.67
Mitf	55953087	GTPBP4	16|22	38	19	2	25|21|30	0	0	0.75	0.67
Mitf	55956788	NCL	67|97	164	82	2	129|108|156	0	0	0.63	0.67
Mitf	55956919	HNRNPAB	10|7	17	8.5	2	13|18|15	0	0	0.55	0.67
Mitf	56118219	IGF2BP2	6|3	9	4.5	2	7|8|10	0	0	0.54	0.67
Mitf	56676330	HP1BP3	2|0	2	1	2	8|6|13	0	0	0.11	0.67
Mitf	56676371	CPSF1	2|2	4	2	2	19|6|17	0	0	0.14	0.67
Mitf	57164942	CKAP5	5|6	11	5.5	2	8|5|6	0	0	0.87	0.67
Mitf	5803036	HNRNPA0	11|10	21	10.5	2	15|14|15	0	0	0.72	0.67
Mitf	5803167	SF3A3	2|3	5	2.5	2	12|11|14	0	0	0.2	0.67
Mitf	5901926	NUDT21	7|8	15	7.5	2	18|15|19	0	0	0.43	0.67
Mitf	6005747	RNF2	3|6	9	4.5	2	9|0|10	0	0	0.71	0.67
Mitf	6005757	SUPT16H	7|9	16	8	2	16|9|15	0	0	0.6	0.67
Mitf	6005860	RPL35	4|4	8	4	2	4|8|3	0	0	0.8	0.67
Mitf	6005872	SEC63	4|6	10	5	2	10|5|16	0	0	0.48	0.67
Mitf	61097912	NOM1	2|2	4	2	2	2|3|5	0	0	0.6	0.67
Mitf	61676188	HUWE1	8|12	20	10	2	22|9|24	0	0	0.55	0.67
Mitf	62241042	EPRS	30|40	70	35	2	49|24|64	0	0	0.77	0.67
Mitf	62460637	IPO4	11|10	21	10.5	2	15|9|19	0	0	0.73	0.67
Mitf	66346679	SERBP1	8|12	20	10	2	14|17|14	0	0	0.67	0.67
Mitf	6678271	TARDBP	6|8	14	7	2	8|9|11	0	0	0.75	0.67
Mitf	6912540	NUBP2	5|5	10	5	2	5|3|7	0	0	1	0.67
Mitf	7019419	GNL2	3|9	12	6	2	21|16|37	0	0	0.24	0.67
Mitf	72255571	ZNF451	3|2	5	2.5	2	5|2|2	0	0	0.83	0.67
Mitf	7427519	MCM6	14|25	39	19.5	2	29|23|38	0	0	0.65	0.67
Mitf	75677351	SUDS3	3|6	9	4.5	2	9|4|10	0	0	0.59	0.67
Mitf	7657015	C22orf28	7|7	14	7	2	10|7|10	0	0	0.78	0.67
Mitf	7657381	PRPF19	7|13	20	10	2	23|15|24	0	0	0.48	0.67
Mitf	7661920	EIF4A3	12|16	28	14	2	33|26|32	0	0	0.46	0.67
Mitf	7661952	SART3	4|6	10	5	2	23|16|31	0	0	0.21	0.67
Mitf	7661996	LPGAT1	2|0	2	1	2	4|0|4	0	0	0.38	0.67
Mitf	7662078	TTC37	2|0	2	1	2	5|4|9	0	0	0.17	0.67
Mitf	7706254	NOP58	10|11	21	10.5	2	25|27|25	0	0	0.41	0.67
Mitf	7706322	C14orf166	5|8	13	6.5	2	11|8|7	0	0	0.75	0.67
Mitf	7706427	CPSF3	2|2	4	2	2	4|2|3	0	0	0.67	0.67
Mitf	77404397	SND1	11|9	20	10	2	6|22|5	0	0	0.91	0.67
Mitf	78000181	RPL14	9|10	19	9.5	2	12|10|12	0	0	0.84	0.67
Mitf	82659109	UBR4	3|12	15	7.5	2	15|6|18	0	0	0.58	0.67
Mitf	91176325	BAZ2A	3|11	14	7	2	26|13|25	0	0	0.33	0.67
Mitf	91208426	PRPF8	15|16	31	15.5	2	79|50|83	0	0	0.22	0.67
Mitf	94538362	FLOT2	2|8	10	5	2	8|8|9	0	0	0.6	0.67
Mitf	9966805	DDX24	2|2	4	2	2	6|4|9	0	0	0.32	0.67
Mitf	9994179	SAP30BP	3|4	7	3.5	2	10|7|11	0	0	0.38	0.67
Mitf	103472005	MKI67	19|26	45	22.5	2	166|98|179	0	0	0.15	0.67
Mitf	4504279	H3F3A	5|0	5	2.5	2	9|0|8	0	0	0.44	0.67
Mitf	10800138	HIST1H2BD	6|6	12	6	2	8|104|12	0	0	0.15	0.67
Mitf	10835063	NPM1	30|35	65	32.5	2	28|139|21	0	0	0.52	0.67
Mitf	112789526	STAG2	5|5	10	5	2	11|5|14	0	0	0.5	0.67
Mitf	116686122	KIF4A	4|10	14	7	2	19|8|22	0	0	0.43	0.67
Mitf	116812577	LUC7L2	3|3	6	3	2	4|3|4	0	0	0.82	0.67
Mitf	117189975	HNRNPC	22|31	53	26.5	2	34|33|32	0	0	0.8	0.67
Mitf	11863154	ARCN1	13|24	37	18.5	2	25|14|33	0	0	0.77	0.67
Mitf	119226260	CHERP	3|3	6	3	2	19|16|27	0	0	0.15	0.67
Mitf	13569962	RAB1B	4|3	7	3.5	2	3|8|5	0	0	0.66	0.67
Mitf	13654237	PRKDC	172|220	392	196	2	236|190|236	0	0	0.89	0.67
Mitf	14110414	HNRNPD	4|8	12	6	2	9|15|7	0	0	0.58	0.67
Mitf	14141161	HNRNPU	57|67	124	62	2	86|85|96	0	0	0.7	0.67
Mitf	14165464	PTBP1	20|19	39	19.5	2	17|45|13	0	0	0.78	0.67
Mitf	14210536	TUBB6	19|18	37	18.5	2	22|14|24	0	0	0.93	0.67
Mitf	29788785	TUBB	63|85	148	74	2	117|80|115	0	0	0.71	0.67
Mitf	4507729	TUBB2A	2|2	4	2	2	2|0|13	0	0	0.4	0.67
Mitf	5174735	TUBB4B	10|13	23	11.5	2	18|26|27	0	0	0.49	0.67
Mitf	14249678	RBM17	3|4	7	3.5	2	17|16|17	0	0	0.21	0.67
Mitf	14389309	TUBA1C	54|0	54	27	2	171|79|152	0	0	0.2	0.67
Mitf	17986283	TUBA1A	22|0	22	11	2	62|36|66	0	0	0.2	0.67
Mitf	145309309	USP9X	5|11	16	8	2	27|11|28	0	0	0.36	0.67
Mitf	14670392	BAZ1B	16|23	39	19.5	2	82|57|104	0	0	0.24	0.67
Mitf	15082258	CBX3	11|12	23	11.5	2	13|10|14	0	0	0.93	0.67
Mitf	153791492	EIF3CL	8|8	16	8	2	21|5|17	0	0	0.56	0.67
Mitf	15431293	RPL15	27|33	60	30	2	41|30|76	0	0	0.61	0.67
Mitf	154354962	IMMT	8|16	24	12	2	23|8|25	0	0	0.64	0.67
Mitf	156071459	SLC25A5	25|28	53	26.5	2	47|41|52	0	0	0.57	0.67
Mitf	156071462	SLC25A6	14|17	31	15.5	2	20|18|23	0	0	0.76	0.67
Mitf	156151394	HNRNPR	9|7	16	8	2	13|15|19	0	0	0.51	0.67
Mitf	156564403	PDHB	5|6	11	5.5	2	10|2|7	0	0	0.87	0.67
Mitf	15718687	RPS3	54|66	120	60	2	99|63|111	0	0	0.66	0.67
Mitf	15809016	MYL12B	9|2	11	5.5	2	4|24|0	0	0	0.59	0.67
Mitf	158937236	NPEPPS	10|16	26	13	2	19|12|19	0	0	0.78	0.67
Mitf	164607124	FANCI	5|3	8	4	2	21|5|17	0	0	0.28	0.67
Mitf	5729877	HSPA8	71|90	161	80.5	2	115|70|88	0	0	0.88	0.67
Mitf	18105007	CAD	34|47	81	40.5	2	55|26|67	0	0	0.82	0.67
Mitf	194239727	EEF1D	4|4	8	4	2	3|9|2	0	0	0.86	0.67
Mitf	194595509	SPTAN1	16|9	25	12.5	2	4|20|87	0	0	0.34	0.67
Mitf	20070280	TAF9B	2|3	5	2.5	2	6|3|8	0	0	0.44	0.67
Mitf	20149594	HSP90AB1	21|21	42	21	2	34|34|33	0	0	0.62	0.67
Mitf	153792590	HSP90AA1	19|21	40	20	2	31|31|22	0	0	0.71	0.67
Mitf	20149598	SLC25A10	3|7	10	5	2	11|8|9	0	0	0.54	0.67
Mitf	20336746	H2AFY	4|6	10	5	2	13|6|7	0	0	0.58	0.67
Mitf	207113160	TCOF1	8|13	21	10.5	2	17|12|18	0	0	0.67	0.67
Mitf	208022622	RPS27A	6|8	14	7	2	10|10|11	0	0	0.68	0.67
Mitf	209869993	GART	24|47	71	35.5	2	63|30|54	0	0	0.72	0.67
Mitf	212549553	ILF3	14|12	26	13	2	18|22|12	0	0	0.75	0.67
Mitf	21361181	ATP1A1	19|20	39	19.5	2	30|25|30	0	0	0.69	0.67
Mitf	21361794	CAND1	44|51	95	47.5	2	71|41|72	0	0	0.77	0.67
Mitf	21536286	CKB	7|8	15	7.5	2	6|19|0	0	0	0.9	0.67
Mitf	21626466	MATR3	18|20	38	19	2	34|24|40	0	0	0.58	0.67
Mitf	22027538	PDCD6IP	21|28	49	24.5	2	37|19|43	0	0	0.74	0.67
Mitf	223278379	RRP12	6|10	16	8	2	14|13|18	0	0	0.53	0.67
Mitf	224028244	NONO	63|66	129	64.5	2	91|95|101	0	0	0.67	0.67
Mitf	4507651	TPM4	6|0	6	3	2	2|22|0	0	0	0.38	0.67
Mitf	63252900	TPM1	4|0	4	2	2	2|10|0	0	0	0.5	0.67
Mitf	24307939	CCT5	36|45	81	40.5	2	63|48|83	0	0	0.63	0.67
Mitf	24430155	PSMC4	3|0	3	1.5	2	3|2|8	0	0	0.35	0.67
Mitf	24497435	PSMC5	2|5	7	3.5	2	10|4|11	0	0	0.42	0.67
Mitf	24638454	ATP2A2	30|38	68	34	2	56|54|47	0	0	0.65	0.67
Mitf	251831110	COX2	2|5	7	3.5	2	6|5|4	0	0	0.7	0.67
Mitf	259906020	ACIN1	2|2	4	2	2	37|20|40	0	0	0.06	0.67
Mitf	27262628	NASP	12|6	18	9	2	37|36|35	0	0	0.25	0.67
Mitf	296531349	PHF8	3|3	6	3	2	3|4|5	0	0	0.75	0.67
Mitf	299758394	DNM2	4|5	9	4.5	2	10|6|5	0	0	0.64	0.67
Mitf	301171467	DDX3X	22|21	43	21.5	2	28|22|28	0	0	0.83	0.67
Mitf	306482646	SRSF2	3|2	5	2.5	2	6|5|0	0	0	0.68	0.67
Mitf	313569768	RPL17	8|16	24	12	2	14|12|23	0	0	0.73	0.67
Mitf	31543831	TUBG1	12|11	23	11.5	2	21|3|18	0	0	0.82	0.67
Mitf	31563378	EIF6	2|2	4	2	2	3|3|3	0	0	0.67	0.67
Mitf	316659409	ACTG1	615|248	863	431.5	2	284|796|174	0	0	1.03	0.67
Mitf	32484979	AP3B1	10|10	20	10	2	16|6|22	0	0	0.68	0.67
Mitf	32490557	PAPOLA	2|3	5	2.5	2	20|6|19	0	0	0.17	0.67
Mitf	33286418	PKM2	16|17	33	16.5	2	20|29|28	0	0	0.64	0.67
Mitf	33469917	MCM4	18|26	44	22	2	47|24|44	0	0	0.57	0.67
Mitf	33469968	MCM7	35|44	79	39.5	2	63|41|66	0	0	0.7	0.67
Mitf	12667788	MYH9	424|197	621	310.5	2	215|552|158	0	0	1.01	0.67
Mitf	375298717	TUBGCP2	3|5	8	4	2	6|6|5	0	0	0.71	0.67
Mitf	38455427	CCT4	34|45	79	39.5	2	55|45|56	0	0	0.76	0.67
Mitf	385198059	NOP2	13|7	20	10	2	14|14|15	0	0	0.7	0.67
Mitf	38569480	MKL2	21|25	46	23	2	42|16|39	0	0	0.71	0.67
Mitf	389565483	PDCD6	6|7	13	6.5	2	12|8|8	0	0	0.7	0.67
Mitf	394582093	MCM3	9|9	18	9	2	17|10|16	0	0	0.63	0.67
Mitf	39725634	LARP1	5|5	10	5	2	8|5|9	0	0	0.68	0.67
Mitf	41327710	CRK	5|5	10	5	2	5|4|9	0	0	0.83	0.67
Mitf	41872631	FASN	69|80	149	74.5	2	109|56|129	0	0	0.76	0.67
Mitf	42716280	HDLBP	4|3	7	3.5	2	6|4|12	0	0	0.48	0.67
Mitf	4502643	CCT6A	34|42	76	38	2	61|43|67	0	0	0.67	0.67
Mitf	4502709	CDK1	19|30	49	24.5	2	36|23|40	0	0	0.74	0.67
Mitf	166362719	CDK2	6|6	12	6	2	8|9|8	0	0	0.72	0.67
Mitf	4502747	CDK9	2|6	8	4	2	11|0|7	0	0	0.67	0.67
Mitf	4503471	EEF1A1	96|104	200	100	2	134|113|154	0	0	0.75	0.67
Mitf	4503529	EIF4A1	32|28	60	30	2	37|28|39	0	0	0.87	0.67
Mitf	4503571	ENO1	47|66	113	56.5	2	67|78|69	0	0	0.79	0.67
Mitf	4504897	KPNA2	12|12	24	12	2	20|11|21	0	0	0.69	0.67
Mitf	4506209	PSMC2	2|4	6	3	2	9|4|11	0	0	0.38	0.67
Mitf	4506221	PSMD12	2|0	2	1	2	6|0|3	0	0	0.33	0.67
Mitf	4506439	RBBP7	8|11	19	9.5	2	15|12|11	0	0	0.75	0.67
Mitf	4506607	RPL18	13|17	30	15	2	29|21|20	0	0	0.64	0.67
Mitf	4506649	RPL3	42|46	88	44	2	73|43|68	0	0	0.72	0.67
Mitf	4506723	RPS3A	19|27	46	23	2	37|23|35	0	0	0.73	0.67
Mitf	4506725	RPS4X	20|37	57	28.5	2	42|24|45	0	0	0.77	0.67
Mitf	4507955	YY1	2|3	5	2.5	2	5|2|4	0	0	0.68	0.67
Mitf	4557761	MSH2	12|21	33	16.5	2	37|16|32	0	0	0.58	0.67
Mitf	46367787	PABPC1	13|9	22	11	2	19|15|18	0	0	0.63	0.67
Mitf	46370095	AP3M1	4|5	9	4.5	2	9|4|10	0	0	0.59	0.67
Mitf	4757810	ATP5A1	88|117	205	102.5	2	126|110|138	0	0	0.82	0.67
Mitf	4885399	SMC3	28|45	73	36.5	2	59|42|74	0	0	0.63	0.67
Mitf	5031877	LMNB1	26|27	53	26.5	2	34|41|32	0	0	0.74	0.67
Mitf	5032087	SF3A1	3|5	8	4	2	14|11|19	0	0	0.27	0.67
Mitf	50659095	DDX21	42|51	93	46.5	2	62|60|81	0	0	0.69	0.67
Mitf	51599156	CHD4	90|118	208	104	2	126|89|141	0	0	0.88	0.67
Mitf	158420731	CHD3	10|11	21	10.5	2	19|16|17	0	0	0.61	0.67
Mitf	52632383	HNRNPL	14|17	31	15.5	2	31|21|31	0	0	0.56	0.67
Mitf	54112117	SF3B1	20|30	50	25	2	65|49|68	0	0	0.41	0.67
Mitf	5453603	CCT2	31|45	76	38	2	66|60|72	0	0	0.58	0.67
Mitf	5453607	CCT7	18|20	38	19	2	38|30|38	0	0	0.54	0.67
Mitf	56237027	IGF2BP1	14|20	34	17	2	23|20|24	0	0	0.76	0.67
Mitf	56699409	RBMX	13|17	30	15	2	22|16|17	0	0	0.82	0.67
Mitf	57863257	TCP1	27|37	64	32	2	76|48|74	0	0	0.48	0.67
Mitf	5803207	U2AF1	3|4	7	3.5	2	3|5|4	0	0	0.88	0.67
Mitf	5902076	SRSF1	10|12	22	11	2	28|22|37	0	0	0.38	0.67
Mitf	6005721	ERLIN2	6|9	15	7.5	2	14|13|10	0	0	0.61	0.67
Mitf	62414289	VIM	217|218	435	217.5	2	283|332|254	0	0	0.75	0.67
Mitf	63162572	CCT3	28|41	69	34.5	2	64|38|63	0	0	0.63	0.67
Mitf	68509926	DHX15	17|16	33	16.5	2	22|25|29	0	0	0.65	0.67
Mitf	6912398	GTF3C3	4|2	6	3	2	9|5|12	0	0	0.35	0.67
Mitf	6912734	TNPO3	5|8	13	6.5	2	13|4|7	0	0	0.81	0.67
Mitf	7019415	SEC61A1	8|11	19	9.5	2	15|14|11	0	0	0.71	0.67
Mitf	71361682	NUMA1	54|65	119	59.5	2	115|111|146	0	0	0.48	0.67
Mitf	73695475	HEATR1	5|11	16	8	2	18|10|14	0	0	0.57	0.67
Mitf	7669492	GAPDH	19|27	46	23	2	24|36|21	0	0	0.85	0.67
Mitf	82659083	STAU1	3|5	8	4	2	8|5|14	0	0	0.44	0.67
Mitf	8922886	DDX19A	5|10	15	7.5	2	13|4|15	0	0	0.7	0.67
Mitf	14719402	RRS1	3|0	3	1.5	2	8|6|6	0	0	0.22	0.67
Mitf	24308113	KIAA1279	2|4	6	3	2	5|3|8	0	0	0.56	0.67
Mitf	25777600	PSMD1	2|4	6	3	2	6|4|5	0	0	0.6	0.67
Mitf	266453278	ATXN10	3|0	3	1.5	2	5|0|5	0	0	0.45	0.67
Mitf	39930469	RPF2	3|0	3	1.5	2	3|3|3	0	0	0.5	0.67
Mitf	4505917	EXOSC10	2|5	7	3.5	2	21|13|20	0	0	0.19	0.67
Mitf	62899047	RINT1	2|0	2	1	2	3|0|3	0	0	0.5	0.67
Mitf	151301228	PRPF40A	3|4	7	3.5	2	7|10|8	0	0	0.42	0.67
Mitf	38327552	G3BP1	2|2	4	2	2	0|5|3	0	0	0.75	0.67
Mitf	195976805	HYOU1	2|2	4	2	2	11|7|9	0	0	0.22	0.67
Mitf	239787838	TEX10	4|8	12	6	2	16|11|15	0	0	0.43	0.67
Mitf	410651502	NSA2	2|0	2	1	2	2|4|2	0	0	0.38	0.67
Mitf	5453844	TAF6L	2|0	2	1	2	5|0|4	0	0	0.33	0.67
Mitf	49472822	EIF3G	3|4	7	3.5	2	4|3|7	0	0	0.75	0.67
Mitf	56118310	NUCKS1	2|2	4	2	2	7|7|14	0	0	0.21	0.67
Mitf	56788356	TFIP11	2|3	5	2.5	2	16|6|17	0	0	0.19	0.67
Mitf	17298690	PUF60	2|0	2	1	2	16|15|11	0	0	0.07	0.67
Mitf	39812229	KPNA5	3|0	3	1.5	2	6|4|0	0	0	0.45	0.67
Mitf	26051235	NUP133	2|5	7	3.5	2	10|2|15	0	0	0.39	0.67
Mitf	301897118	BRIP1	2|0	2	1	2	6|4|8	0	0	0.17	0.67
Mitf	155030216	PDS5A	2|5	7	3.5	2	8|5|9	0	0	0.48	0.67
Mitf	183396804	RPRD2	2|0	2	1	2	8|5|11	0	0	0.12	0.67
Mitf	157502193	PSMD13	2|2	4	2	2	5|2|2	0	0	0.67	0.67
Mitf	20143967	KIF23	2|2	4	2	2	14|4|18	0	0	0.17	0.67
Mitf	62198237	POLE	2|0	2	1	2	3|0|4	0	0	0.43	0.67
Mitf	122937227	U2SURP	2|6	8	4	2	48|28|44	0	0	0.1	0.67
Mitf	310923196	PPAN-P2RY11	2|0	2	1	2	5|0|6	0	0	0.27	0.67
Mitf	18034690	C20orf4	2|0	2	1	2	3|0|3	0	0	0.5	0.67
Mitf	10346135	MAPRE2	0|2	2	1	2	4|0|5	0	0	0.33	0.67
Mitf	10835067	SSB	0|2	2	1	2	3|4|6	0	0	0.23	0.67
Mitf	108773789	RFC3	0|2	2	1	2	4|0|2	0	0	0.5	0.67
Mitf	11067747	CDC5L	0|4	4	2	2	27|20|26	0	0	0.08	0.67
Mitf	117168248	PTPLAD1	0|5	5	2.5	2	5|10|7	0	0	0.34	0.67
Mitf	119395758	DIAPH1	0|3	3	1.5	2	6|6|13	0	0	0.18	0.67
Mitf	13128992	C19orf43	0|3	3	1.5	2	12|4|17	0	0	0.14	0.67
Mitf	132626688	MDC1	0|3	3	1.5	2	21|16|34	0	0	0.06	0.67
Mitf	13514831	DDX10	0|2	2	1	2	23|13|28	0	0	0.05	0.67
Mitf	13994259	MRPS5	0|4	4	2	2	8|2|5	0	0	0.4	0.67
Mitf	14589951	POLR2E	0|2	2	1	2	5|2|5	0	0	0.25	0.67
Mitf	148529014	DDB1	0|2	2	1	2	7|0|0	0	0	0.43	0.67
Mitf	148536853	COPA	0|4	4	2	2	12|6|9	0	0	0.22	0.67
Mitf	154448890	THOC1	0|2	2	1	2	5|4|5	0	0	0.21	0.67
Mitf	156119605	GTF3C4	0|2	2	1	2	6|3|4	0	0	0.23	0.67
Mitf	157388957	SLFN11	0|3	3	1.5	2	4|2|4	0	0	0.45	0.67
Mitf	157426877	RCL1	0|2	2	1	2	10|2|9	0	0	0.14	0.67
Mitf	163792194	TRMT1L	0|3	3	1.5	2	6|3|9	0	0	0.25	0.67
Mitf	166795297	DYNC1LI1	0|3	3	1.5	2	3|2|7	0	0	0.38	0.67
Mitf	186910300	RACGAP1	0|2	2	1	2	12|6|10	0	0	0.11	0.67
Mitf	19923586	NSD1	0|3	3	1.5	2	6|0|11	0	0	0.26	0.67
Mitf	201023339	FIP1L1	0|4	4	2	2	15|9|14	0	0	0.16	0.67
Mitf	20149619	DHRS7B	0|2	2	1	2	9|2|8	0	0	0.16	0.67
Mitf	209862881	CPSF7	0|4	4	2	2	7|4|6	0	0	0.35	0.67
Mitf	209969703	RCC2	0|2	2	1	2	3|7|0	0	0	0.3	0.67
Mitf	21361361	ILVBL	0|4	4	2	2	5|4|9	0	0	0.33	0.67
Mitf	21626468	ZNF638	0|2	2	1	2	13|4|23	0	0	0.07	0.67
Mitf	224465233	EHMT1	0|4	4	2	2	5|4|7	0	0	0.38	0.67
Mitf	224809432	TMTC3	0|2	2	1	2	2|2|6	0	0	0.3	0.67
Mitf	225703033	MBOAT7	0|2	2	1	2	2|0|4	0	0	0.5	0.67
Mitf	231570121	ZC3H14	0|2	2	1	2	7|0|6	0	0	0.23	0.67
Mitf	23308607	HM13	0|2	2	1	2	9|3|6	0	0	0.17	0.67
Mitf	24308171	ZNF280C	0|2	2	1	2	0|2|6	0	0	0.38	0.67
Mitf	24431950	PRPF4	0|7	7	3.5	2	17|8|17	0	0	0.25	0.67
Mitf	260763955	NDUFA13	0|4	4	2	2	5|5|5	0	0	0.4	0.67
Mitf	269847874	YTHDC2	0|2	2	1	2	2|0|4	0	0	0.5	0.67
Mitf	284813531	MSH3	0|4	4	2	2	5|4|10	0	0	0.32	0.67
Mitf	28559039	MED1	0|6	6	3	2	6|5|15	0	0	0.35	0.67
Mitf	29029601	DHX37	0|2	2	1	2	6|0|7	0	0	0.23	0.67
Mitf	291327466	DCP1A	0|2	2	1	2	5|0|6	0	0	0.27	0.67
Mitf	295842307	SF1	0|7	7	3.5	2	5|11|9	0	0	0.42	0.67
Mitf	31377644	ATAD1	0|2	2	1	2	5|0|2	0	0	0.43	0.67
Mitf	31880783	PELO	0|4	4	2	2	11|0|5	0	0	0.38	0.67
Mitf	321117084	RPS10-NUDT3	0|3	3	1.5	2	5|6|0	0	0	0.41	0.67
Mitf	32528306	RFC1	0|2	2	1	2	4|0|8	0	0	0.25	0.67
Mitf	33356547	MCM2	0|3	3	1.5	2	6|2|5	0	0	0.35	0.67
Mitf	34013528	ZNF512B	0|3	3	1.5	2	5|0|5	0	0	0.45	0.67
Mitf	34101288	CPSF2	0|4	4	2	2	4|5|10	0	0	0.32	0.67
Mitf	34147522	ADCK3	0|2	2	1	2	5|0|6	0	0	0.27	0.67
Mitf	378744165	PAF1	0|3	3	1.5	2	4|3|7	0	0	0.32	0.67
Mitf	378786658	AURKB	0|6	6	3	2	8|2|11	0	0	0.43	0.67
Mitf	39995084	INTS3	0|2	2	1	2	4|2|3	0	0	0.33	0.67
Mitf	40018640	CDC73	0|2	2	1	2	9|3|8	0	0	0.15	0.67
Mitf	40217805	NOL9	0|5	5	2.5	2	6|3|7	0	0	0.47	0.67
Mitf	40254924	LRRC59	0|3	3	1.5	2	2|9|0	0	0	0.41	0.67
Mitf	42542379	SRRM1	0|2	2	1	2	5|4|6	0	0	0.2	0.67
Mitf	42542392	CEBPZ	0|3	3	1.5	2	5|7|10	0	0	0.2	0.67
Mitf	4505541	USO1	0|2	2	1	2	8|3|6	0	0	0.18	0.67
Mitf	4505941	POLR2B	0|3	3	1.5	2	6|3|6	0	0	0.3	0.67
Mitf	4506407	RANBP1	0|3	3	1.5	2	5|4|0	0	0	0.5	0.67
Mitf	4507903	VRK1	0|2	2	1	2	5|0|6	0	0	0.27	0.67
Mitf	45356151	NCAPD3	0|3	3	1.5	2	6|0|4	0	0	0.45	0.67
Mitf	47578105	NIPBL	0|3	3	1.5	2	8|0|3	0	0	0.41	0.67
Mitf	4757880	BUB3	0|3	3	1.5	2	4|7|2	0	0	0.35	0.67
Mitf	4758128	DCLK1	0|2	2	1	2	3|0|3	0	0	0.5	0.67
Mitf	4758488	GTF2F2	0|3	3	1.5	2	18|4|13	0	0	0.13	0.67
Mitf	4759160	SNRPD3	0|4	4	2	2	5|2|5	0	0	0.5	0.67
Mitf	50592988	UQCRC2	0|4	4	2	2	2|3|8	0	0	0.46	0.67
Mitf	5454154	PPIH	0|2	2	1	2	3|2|5	0	0	0.3	0.67
Mitf	5454158	VARS	0|4	4	2	2	6|6|3	0	0	0.4	0.67
Mitf	6005884	SSR3	0|3	3	1.5	2	2|5|6	0	0	0.35	0.67
Mitf	62955803	NUP188	0|3	3	1.5	2	8|4|10	0	0	0.2	0.67
Mitf	67782311	SKIV2L	0|2	2	1	2	7|0|7	0	0	0.21	0.67
Mitf	6912676	SNW1	0|3	3	1.5	2	14|7|12	0	0	0.14	0.67
Mitf	70980549	PDCD11	0|10	10	5	2	13|5|12	0	0	0.5	0.67
Mitf	7657269	PDS5B	0|4	4	2	2	7|5|3	0	0	0.4	0.67
Mitf	7657315	LSM3	0|2	2	1	2	3|3|4	0	0	0.3	0.67
Mitf	76781492	REXO4	0|2	2	1	2	4|4|10	0	0	0.17	0.67
Mitf	7706326	SF3B14	0|5	5	2.5	2	14|5|12	0	0	0.24	0.67
Mitf	82546824	FOXK1	0|3	3	1.5	2	3|0|6	0	0	0.5	0.67
Mitf	8922301	WDR70	0|4	4	2	2	12|5|21	0	0	0.16	0.67
Mitf	8923390	CHCHD3	0|3	3	1.5	2	4|2|3	0	0	0.5	0.67
Mitf	9966827	PCNP	0|5	5	2.5	2	11|5|17	0	0	0.23	0.67
Mitf	9966881	NUP107	0|3	3	1.5	2	8|2|8	0	0	0.25	0.67
Mitf	BGAL_ECOLI	lacZ	0|5	5	2.5	2	17|0|24	0	0	0.18	0.67
Mitf	114842410	ZC3H11A	0|2	2	1	2	13|9|14	0	0	0.08	0.67
Mitf	116089325	SREK1	0|2	2	1	2	5|6|3	0	0	0.21	0.67
Mitf	115298682	PRRC2C	0|3	3	1.5	2	5|4|2	0	0	0.41	0.67
Mitf	153945728	MAP1B	0|2	2	1	2	4|4|4	0	0	0.25	0.67
Mitf	228008291	SYNCRIP	0|4	4	2	2	5|7|0	0	0	0.5	0.67
Mitf	190341074	PDXDC1	0|2	2	1	2	6|0|8	0	0	0.21	0.67
Mitf	5803225	YWHAE	0|3	3	1.5	2	3|12|2	0	0	0.26	0.67
Mitf	21914927	HELLS	0|3	3	1.5	2	11|2|9	0	0	0.2	0.67
Mitf	116805788	CYFIP2	0|6	6	3	2	6|4|9	0	0	0.47	0.67
Mitf	24430151	PSMC1	0|4	4	2	2	4|3|5	0	0	0.5	0.67
Mitf	302699237	EIF4G1	0|4	4	2	2	14|4|14	0	0	0.19	0.67
Mitf	32483367	ORC3	0|2	2	1	2	7|0|7	0	0	0.21	0.67
Mitf	34098946	YBX1	0|3	3	1.5	2	5|8|7	0	0	0.22	0.67
Mitf	384871676	MLH1	0|3	3	1.5	2	2|0|9	0	0	0.41	0.67
Mitf	387942371	KIF18B	0|2	2	1	2	4|2|4	0	0	0.3	0.67
Mitf	40217790	ZNF512	0|2	2	1	2	6|6|7	0	0	0.16	0.67
Mitf	4759158	SNRPD2	0|2	2	1	2	4|5|0	0	0	0.33	0.67
Mitf	14249342	INA	0|3	3	1.5	2	10|3|14	0	0	0.17	0.67
Mitf	82546830	EXOC4	0|3	3	1.5	2	2|0|7	0	0	0.5	0.67
Mitf	94557299	PRKAA1	0|2	2	1	2	5|0|3	0	0	0.38	0.67
Mitf	291084505	NKRF	0|3	3	1.5	2	4|0|5	0	0	0.5	0.67
Mitf	38327625	CS	0|2	2	1	2	2|9|0	0	0	0.27	0.67
Mitf	4503895	GALK1	0|2	2	1	2	9|3|8	0	0	0.15	0.67
Mitf	5803221	WDR3	0|3	3	1.5	2	5|2|8	0	0	0.3	0.67
Mitf	66392146	PHAX	0|2	2	1	2	3|2|4	0	0	0.33	0.67
Mitf	7661862	PPM1F	0|2	2	1	2	2|5|10	0	0	0.18	0.67
Mitf	190014588	PSIP1	0|2	2	1	2	5|2|5	0	0	0.25	0.67
Mitf	20127499	SRSF6	0|3	3	1.5	2	15|5|7	0	0	0.17	0.67
Mitf	207113195	EPB41L2	0|2	2	1	2	7|4|6	0	0	0.18	0.67
Mitf	160948599	INTS1	0|2	2	1	2	4|0|3	0	0	0.43	0.67
Mitf	28557677	PHF6	0|2	2	1	2	4|4|0	0	0	0.38	0.67
Mitf	194306567	RFC5	0|3	3	1.5	2	6|0|7	0	0	0.35	0.67
Mitf	411147363	ABCB7	0|3	3	1.5	2	3|5|8	0	0	0.28	0.67
Mitf	31712030	AUP1	0|2	2	1	2	2|0|4	0	0	0.5	0.67
Mitf	32307161	CUL1	0|2	2	1	2	2|0|4	0	0	0.5	0.67
Mitf	46049114	KIF20B	0|2	2	1	2	4|3|5	0	0	0.25	0.67
Mitf	284925165	SUN1	0|2	2	1	2	4|0|2	0	0	0.5	0.67
Mitf	4885281	GLUD1	0|2	2	1	2	5|0|7	0	0	0.25	0.67
Mitf	339895853	AKT2	0|2	2	1	2	2|0|4	0	0	0.5	0.67
Mitf	4507351	TAF9	0|2	2	1	2	0|0|6	0	0	0.5	0.67
Mitf	8923040	CDKN2AIP	0|3	3	1.5	2	4|2|5	0	0	0.41	0.67
Mitf	11136628	EEF1B2	0|2	2	1	2	2|4|3	0	0	0.33	0.67
Mitf	21536301	STAT1	0|3	3	1.5	2	6|0|6	0	0	0.38	0.67
Mitf	345197228	TRA2B	0|2	2	1	2	11|5|10	0	0	0.12	0.67
Mitf	20070260	COBRA1	0|2	2	1	2	4|2|2	0	0	0.38	0.67
Mitf	7662018	PHF3	0|2	2	1	2	13|4|13	0	0	0.1	0.67
Mitf	29826319	ADD1	0|2	2	1	2	0|3|3	0	0	0.5	0.67
Mitf	118402596	CDC23	0|2	2	1	2	3|0|4	0	0	0.43	0.67
Mitf	19557636	PPIL3	0|3	3	1.5	2	4|3|4	0	0	0.41	0.67
Mitf	217272849	P4HA1	0|3	3	1.5	2	6|2|6	0	0	0.32	0.67
Mitf	33946280	KIAA1429	0|2	2	1	2	8|2|5	0	0	0.2	0.67
Mitf	196115141	CIZ1	0|2	2	1	2	3|2|4	0	0	0.33	0.67
Mitf	4503503	EIF2B1	0|2	2	1	2	2|0|4	0	0	0.5	0.67
Mitf	291575128	LDHB	0|2	2	1	2	4|3|0	0	0	0.43	0.67
Mitf	31657117	SMEK1	0|2	2	1	2	23|6|16	0	0	0.07	0.67
Mitf	151301098	ZDBF2	0|2	2	1	2	3|3|3	0	0	0.33	0.67
